# Supplementary material for: Protein Cargo of Salivary Small Extracellular Vesicles as Potential Functional Signature of Oral Squamous Cell Carcinoma
Source: Int J Mol Sci. 2021 Oct 16;22(20):11160. doi: 10.3390/ijms222011160 (PMC8539015; doi:10.3390/ijms222011160)
Supplement: Supplementary file 1 [file ijms-22-11160-s001.zip]

Archive with 3 entries (3 files):
- Table S1_Protein Library and SWATH-MS Data.xlsx
- Table S2_Comparative analysis data.xlsx
- Table S3_CleuGO analysis.xlsx
