# Supplementary material for: Protein Cargo of Salivary Small Extracellular Vesicles as Potential Functional Signature of Oral Squamous Cell Carcinoma
Source: Int J Mol Sci. 2021 Oct 16;22(20):11160. doi: 10.3390/ijms222011160 (PMC8539015; doi:10.3390/ijms222011160)
Supplement: Supplementary file 1 [file ijms-22-11160-s001.zip › Table S2_Comparative analysis data.xlsx]

## Sheet: SEV OSCC_FREE vs SEV OSCC_NLNM
#	UniProt Accession Number	UniProt Entry Name	Protein Name	Gene Name	S/EV OSCC_FREE_1	S/EV OSCC_FREE_2	S/EV OSCC_FREE_3	S/EV OSCC_NLNM_1	S/EV OSCC_NLNM_2	S/EV OSCC_NLNM_3	Mean S/EV OSCC_FREE	Mean S/EV OSCC_NLNM	FC OSCC_FREE vs OSCC_NLNMa	p-valueb	BY p-valuec	Up-regulated protein	Down-regulated protein
1	P04217	A1BG_HUMAN	Alpha-1B-glycoprotein (Alpha-1-B glycoprotein)	A1BG	333402	144965	196856	638330	634115	617015	225074	629820	0.357363	0.00201987	0.0210409		√
2	P01023	A2MG_HUMAN	Alpha-2-macroglobulin (Alpha-2-M) (C3 and PZP-like alpha-2-macroglobulin domain-containing protein 5)	A2M	9.60698e+06	8.60835e+06	9.57709e+06	5.73943e+07	5.74604e+07	5.94159e+07	9.26414e+06	5.80902e+07	0.159479	3.15781e-07	1.73654e-05		√
3	A8K2U0	A2ML1_HUMAN	Alpha-2-macroglobulin-like protein 1 (C3 and PZP-like alpha-2-macroglobulin domain-containing protein 9)	A2ML1	4.42747e+06	4.34218e+06	4.41497e+06	1.02145e+06	1.03581e+06	1.06811e+06	4.39488e+06	1.04179e+06	4.21858	3.8218e-08	4.75643e-06	√
4	P12814	ACTN1_HUMAN	Alpha-actinin-1 (Alpha-actinin cytoskeletal isoform) (F-actin cross-linking protein) (Non-muscle alpha-actinin-1)	ACTN1	63610.5	58817.5	61177.5	36374.6	28359.2	36737.5	61201.9	33823.7	1.80943	0.000868006	0.00982071	√
5	O43707	ACTN4_HUMAN	Alpha-actinin-4 (Non-muscle alpha-actinin 4)	ACTN4	93975.3	83338.4	88510.4	96521.6	17324.5	17692.1	88608	43846	2.02089	0.166667	>9.999999e-01
6	P61160	ARP2_HUMAN	Actin-related protein 2 (Actin-like protein 2)	ACTR2	306496	319804	297706	175955	134283	145321	308002	151853	2.02829	0.000370132	0.00439814	√
7	P61158	ARP3_HUMAN	Actin-related protein 3 (Actin-like protein 3)	ACTR3	194465	189614	195098	65782.9	84690.8	90841.8	193059	80438.5	2.40008	0.000129502	0.00174986	√
8	Q8IZP9	AGRG2_HUMAN	Adhesion G-protein coupled receptor G2 (G-protein coupled receptor 64) (Human epididymis-specific protein 6) (He6)	ADGRG2	50294.9	58093.2	75176.5	31526.3	33658.5	38857.2	61188.2	34680.6	1.76433	0.0258404	0.222194
9	P01019	ANGT_HUMAN	Angiotensinogen (Serpin A8) [Cleaved into: Angiotensin-1 (Angiotensin 1-10) (Angiotensin I) (Ang I); Angiotensin-2 (Angiotensin 1-8) (Angiotensin II) (Ang II); Angiotensin-3 (Angiotensin 2-8) (Angiotensin III) (Ang III) (Des-Asp[1]-angiotensin II); Angiotensin-4 (Angiotensin 3-8) (Angiotensin IV) (Ang IV); Angiotensin 1-9; Angiotensin 1-7; Angiotensin 1-5; Angiotensin 1-4]	AGT	230.425	345.235	309.268	830.995	520.577	325.733	294.976	559.102	0.527589	0.155122	>9.999999e-01
10	P23526	SAHH_HUMAN	Adenosylhomocysteinase (AdoHcyase) (EC 3.3.1.1) (S-adenosyl-L-homocysteine hydrolase)	AHCY	155484	28491.8	40013.4	85380.4	148739	142445	74662.9	125521	0.594822	0.324197	>9.999999e-01
11	P02765	FETUA_HUMAN	Alpha-2-HS-glycoprotein (Alpha-2-Z-globulin) (Ba-alpha-2-glycoprotein) (Fetuin-A) [Cleaved into: Alpha-2-HS-glycoprotein chain A; Alpha-2-HS-glycoprotein chain B]	AHSG	151167	90715.2	105749	805820	734948	804614	115877	781794	0.148219	2.32631e-05	0.000429758		√
12	P02768	ALBU_HUMAN	Albumin	ALB	4.63522e+07	4.57879e+07	4.63333e+07	1.96323e+08	1.9691e+08	1.96048e+08	4.61578e+07	1.96427e+08	0.234987	1.15048e-10	1.36024e-07		√
13	P30838	AL3A1_HUMAN	Aldehyde dehydrogenase, dimeric NADP-preferring (EC 1.2.1.5) (ALDHIII) (Aldehyde dehydrogenase 3) (Aldehyde dehydrogenase family 3 member A1)	ALDH3A1	3275.93	22133	18652.1	5408.96	1749.15	2481.42	14687	3213.18	4.57087	0.123717	0.95917
14	P04075	ALDOA_HUMAN	Fructose-bisphosphate aldolase A (EC 4.1.2.13) (Lung cancer antigen NY-LU-1) (Muscle-type aldolase)	ALDOA	1.68266e+06	1.68943e+06	1.71612e+06	816139	840789	804569	1.69607e+06	820499	2.06712	4.86032e-07	2.12832e-05	√
15	P02760	AMBP_HUMAN	Protein AMBP [Cleaved into: Alpha-1-microglobulin (Protein HC) (Alpha-1 microglycoprotein) (Complex-forming glycoprotein heterogeneous in charge); Inter-alpha-trypsin inhibitor light chain (ITI-LC) (Bikunin) (EDC1) (HI-30) (Uronic-acid-rich protein); Trypstatin]	AMBP	25842.7	50409.9	58561.9	616642	615724	694270	44938.2	642212	0.069974	2.78603e-05	0.000487999		√
16	P0DUB6	AMY1A_HUMAN	Alpha-amylase 1A (EC 3.2.1.1) (1,4-alpha-D-glucan glucanohydrolase 1) (Salivary alpha-amylase)	AMY1A	7.696e+07	7.60145e+07	7.43043e+07	5.66606e+07	5.52927e+07	5.50986e+07	7.57596e+07	5.5684e+07	1.36053	2.60436e-05	0.000471296
17	P15144	AMPN_HUMAN	Aminopeptidase N (AP-N) (hAPN) (EC 3.4.11.2) (Alanyl aminopeptidase) (Aminopeptidase M) (AP-M) (Microsomal aminopeptidase) (Myeloid plasma membrane glycoprotein CD13) (gp150) (CD antigen CD13)	ANPEP	15416.5	2740.41	24974.8	22356.3	12855.7	7629.94	14377.2	14280.7	1.00676	0.990653	>9.999999e-01
18	P04083	ANXA1_HUMAN	Annexin A1 (Annexin I) (Annexin-1) (Calpactin II) (Calpactin-2) (Chromobindin-9) (Lipocortin I) (Phospholipase A2 inhibitory protein) (p35)	ANXA1	3.06715e+06	2.72929e+06	2.82311e+06	2.70517e+06	2.60833e+06	2.66644e+06	2.87318e+06	2.65998e+06	1.08015	0.111044	0.872356
19	P50995	ANX11_HUMAN	Annexin A11 (56 kDa autoantigen) (Annexin XI) (Annexin-11) (Calcyclin-associated annexin 50) (CAP-50)	ANXA11	37595.7	43073.4	43310.2	24133	19952.1	23146.5	41326.4	22410.6	1.84406	0.00110136	0.0121132	√
20	P07355	ANXA2_HUMAN	Annexin A2 (Annexin II) (Annexin-2) (Calpactin I heavy chain) (Calpactin-1 heavy chain) (Chromobindin-8) (Lipocortin II) (Placental anticoagulant protein IV) (PAP-IV) (Protein I) (p36)	ANXA2	198767	139480	197950	532547	162470	536246	178732	410421	0.435486	0.138668	>9.999999e-01
21	P12429	ANXA3_HUMAN	Annexin A3 (35-alpha calcimedin) (Annexin III) (Annexin-3) (Inositol 1,2-cyclic phosphate 2-phosphohydrolase) (Lipocortin III) (Placental anticoagulant protein III) (PAP-III)	ANXA3	736355	702859	726146	614009	605003	651357	721787	623456	1.15772	0.00473967	0.045933
22	P08758	ANXA5_HUMAN	Annexin A5 (Anchorin CII) (Annexin V) (Annexin-5) (Calphobindin I) (CBP-I) (Endonexin II) (Lipocortin V) (Placental anticoagulant protein 4) (PP4) (Placental anticoagulant protein I) (PAP-I) (Thromboplastin inhibitor) (Vascular anticoagulant-alpha) (VAC-alpha)	ANXA5	112212	114817	106902	120143	117006	189453	111310	142201	0.782768	0.263381	>9.999999e-01
23	P08133	ANXA6_HUMAN	Annexin A6 (67 kDa calelectrin) (Annexin VI) (Annexin-6) (Calphobindin-II) (CPB-II) (Chromobindin-20) (Lipocortin VI) (Protein III) (p68) (p70)	ANXA6	270859	386995	287065	344468	195936	277450	314973	272618	1.15536	0.493283	>9.999999e-01
24	P02743	SAMP_HUMAN	Serum amyloid P-component (SAP) (9.5S alpha-1-glycoprotein) [Cleaved into: Serum amyloid P-component(1-203)]	APCS	55088.4	40993.3	50612.3	852473	827137	797317	48898	825643	0.0592242	1.21019e-06	4.30205e-05		√
25	P02647	APOA1_HUMAN	Apolipoprotein A-I (Apo-AI) (ApoA-I) (Apolipoprotein A1) [Cleaved into: Proapolipoprotein A-I (ProapoA-I); Truncated apolipoprotein A-I (Apolipoprotein A-I(1-242))]	APOA1	3.49827e+06	3.37981e+06	3.5429e+06	2.74808e+07	2.76455e+07	2.82409e+07	3.47366e+06	2.77891e+07	0.125001	5.31518e-08	5.5599e-06		√
26	P02652	APOA2_HUMAN	Apolipoprotein A-II (Apo-AII) (ApoA-II) (Apolipoprotein A2) [Cleaved into: Proapolipoprotein A-II (ProapoA-II); Truncated apolipoprotein A-II (Apolipoprotein A-II(1-76))]	APOA2	64311.1	61414.5	69111.3	505409	493418	482177	64945.6	493668	0.131557	4.43759e-07	2.05751e-05		√
27	P06727	APOA4_HUMAN	Apolipoprotein A-IV (Apo-AIV) (ApoA-IV) (Apolipoprotein A4)	APOA4	12297.6	31919.5	15993.8	220535	239782	293818	20070.3	251378	0.079841	0.000526651	0.00610462		√
28	P04114	APOB_HUMAN	Apolipoprotein B-100 (Apo B-100) [Cleaved into: Apolipoprotein B-48 (Apo B-48)]	APOB	1.36077e+06	1.3178e+06	1.40632e+06	6.76999e+06	6.89303e+06	6.63213e+06	1.36163e+06	6.76505e+06	0.201274	2.81757e-07	1.66396e-05		√
29	P02654	APOC1_HUMAN	Apolipoprotein C-I (Apo-CI) (ApoC-I) (Apolipoprotein C1) [Cleaved into: Truncated apolipoprotein C-I]	APOC1	42852.4	58095.6	42989.8	1.64266e+06	1.65445e+06	1.59171e+06	47979.3	1.62961e+06	0.0294422	1.50351e-07	1.12683e-05		√
30	P02656	APOC3_HUMAN	Apolipoprotein C-III (Apo-CIII) (ApoC-III) (Apolipoprotein C3)	APOC3	22109	84051.2	9625.55	195444	216353	218857	38595.3	210218	0.183596	0.00208083	0.0215808		√
31	P05090	APOD_HUMAN	Apolipoprotein D (Apo-D) (ApoD)	APOD	71261.5	74425.2	78852	230474	243326	250225	74846.2	241342	0.310126	1.13726e-05	0.000249002		√
32	P02649	APOE_HUMAN	Apolipoprotein E (Apo-E)	APOE	361013	210748	242415	1.61589e+06	1.61326e+06	1.65309e+06	271392	1.62741e+06	0.166763	8.9659e-06	0.000205837		√
33	P02749	APOH_HUMAN	Beta-2-glycoprotein 1 (APC inhibitor) (Activated protein C-binding protein) (Anticardiolipin cofactor) (Apolipoprotein H) (Apo-H) (Beta-2-glycoprotein I) (B2GPI) (Beta(2)GPI)	APOH	29364.3	35089.5	15881.7	149638	145545	139101	26778.5	144761	0.184984	5.30916e-05	0.000830572		√
34	P55064	AQP5_HUMAN	Aquaporin-5 (AQP-5)	AQP5	193455	209547	210099	6425.86	50645.9	82705.6	204367	46592.4	4.38626	0.00227996	0.0234405	√
35	P84077	ARF1_HUMAN	ADP-ribosylation factor 1	ARF1	488313	456942	496290	183204	290675	180924	480515	218268	2.2015	0.00234603	0.0240152	√
36	P52566	GDIR2_HUMAN	Rho GDP-dissociation inhibitor 2 (Rho GDI 2) (Ly-GDI) (Rho-GDI beta)	ARHGDIB	234862	238267	232156	11267.1	20525.8	3391.25	235095	11728	20.0455	1.83521e-06	5.94469e-05	√
37	O15144	ARPC2_HUMAN	Actin-related protein 2/3 complex subunit 2 (Arp2/3 complex 34 kDa subunit) (p34-ARC)	ARPC2	1506.52	1186.74	4012.15	527.648	1316.25	433.561	2235.14	759.152	2.94426	0.189989	>9.999999e-01
38	O15145	ARPC3_HUMAN	Actin-related protein 2/3 complex subunit 3 (Arp2/3 complex 21 kDa subunit) (p21-ARC)	ARPC3	111803	103633	99931.1	160400	133622	174061	105122	156028	0.673742	0.0147241	0.130402
39	P25311	ZA2G_HUMAN	Zinc-alpha-2-glycoprotein (Zn-alpha-2-GP) (Zn-alpha-2-glycoprotein)	AZGP1	1.40104e+06	1.05249e+06	1.33387e+06	520401	562389	569258	1.26247e+06	550683	2.29255	0.00273118	0.0278374	√
40	P20160	CAP7_HUMAN	Azurocidin (Cationic antimicrobial protein CAP37) (Heparin-binding protein) (HBP) (hHBP)	AZU1	274427	167673	176407	1.29271e+06	1.10623e+06	1.29937e+06	206169	1.23277e+06	0.16724	0.000140198	0.00186246		√
41	P61769	B2MG_HUMAN	Beta-2-microglobulin [Cleaved into: Beta-2-microglobulin form pI 5.3]	B2M	131064	101568	102099	955.651	86948.5	75327	111577	54410.4	2.05066	0.116694	0.913707
42	P15291	B4GT1_HUMAN	Beta-1,4-galactosyltransferase 1 (Beta-1,4-GalTase 1) (Beta4Gal-T1) (b4Gal-T1) (EC 2.4.1.-) (Beta-N-acetylglucosaminyl-glycolipid beta-1,4-galactosyltransferase) (Beta-N-acetylglucosaminylglycopeptide beta-1,4-galactosyltransferase) (EC 2.4.1.38) (Lactose synthase A protein) (EC 2.4.1.22) (N-acetyllactosamine synthase) (EC 2.4.1.90) (Nal synthase) (Neolactotriaosylceramide beta-1,4-galactosyltran…	B4GALT1	361405	362880	367054	147642	163473	154443	363780	155186	2.34415	1.80125e-06	5.91574e-05	√
43	O75531	BAF_HUMAN	Barrier-to-autointegration factor (Breakpoint cluster region protein 1) [Cleaved into: Barrier-to-autointegration factor, N-terminally processed]	BANF1	1768.19	5000.81	2584.37	25782.8	28892	27138.7	3117.79	27271.1	0.114326	5.30437e-05	0.000830572		√
44	P80723	BASP1_HUMAN	Brain acid soluble protein 1 (22 kDa neuronal tissue-enriched acidic protein) (Neuronal axonal membrane protein NAP-22)	BASP1	3955.76	4593.71	4415.44	24119.9	24222.4	655.579	4321.64	16332.6	0.264602	0.200323	>9.999999e-01
45	P17213	BPI_HUMAN	Bactericidal permeability-increasing protein (BPI) (CAP 57)	BPI	264617	255363	269944	216252	187992	219635	263308	207960	1.26615	0.00708806	0.0662481
46	Q9NP55	BPIA1_HUMAN	BPI fold-containing family A member 1 (Lung-specific protein X) (Nasopharyngeal carcinoma-related protein) (Palate lung and nasal epithelium clone protein) (Secretory protein in upper respiratory tracts) (Short PLUNC1) (SPLUNC1) (Tracheal epithelium-enriched protein) (Von Ebner protein Hl)	BPIFA1	210987	182136	239698	135733	203090	220755	210940	186526	1.13089	0.472001	>9.999999e-01
47	Q96DR5	BPIA2_HUMAN	BPI fold-containing family A member 2 (Parotid secretory protein) (PSP) (Short palate, lung and nasal epithelium carcinoma-associated protein 2)	BPIFA2	1.79593e+07	1.76341e+07	1.76926e+07	8.6296e+06	8.44336e+06	8.45445e+06	1.7762e+07	8.50914e+06	2.08741	1.5249e-07	1.12683e-05	√
48	Q8TDL5	BPIB1_HUMAN	BPI fold-containing family B member 1 (Long palate, lung and nasal epithelium carcinoma-associated protein 1) (von Ebner minor salivary gland protein) (VEMSGP)	BPIFB1	1.00395e+07	9.96298e+06	9.87306e+06	2.85358e+06	2.93069e+06	2.89494e+06	9.9585e+06	2.89307e+06	3.44219	1.89912e-08	3.20768e-06	√
49	Q8N4F0	BPIB2_HUMAN	BPI fold-containing family B member 2 (Bactericidal/permeability-increasing protein-like 1) (BPI-like 1) (Long palate, lung and nasal epithelium carcinoma-associated protein 2) (RYSR)	BPIFB2	6.84344e+06	6.23855e+06	6.57329e+06	1.48683e+06	1.71003e+06	1.64736e+06	6.55176e+06	1.61474e+06	4.05747	1.22715e-05	0.000266219	√
50	Q9BXJ4	C1QT3_HUMAN	Complement C1q tumor necrosis factor-related protein 3 (Collagenous repeat-containing sequence 26 kDa protein) (CORS26) (Secretory protein CORS26)	C1QTNF3	2605.89	2355.47	677.008	2572.69	1724.44	2553.15	1879.46	2283.42	0.823088	0.577417	>9.999999e-01
51	P00736	C1R_HUMAN	Complement C1r subcomponent (EC 3.4.21.41) (Complement component 1 subcomponent r) [Cleaved into: Complement C1r subcomponent heavy chain; Complement C1r subcomponent light chain]	C1R	16083.2	24350.8	71495.8	335827	280860	314582	37309.9	310423	0.120191	0.000315169	0.00384156		√
52	P09871	C1S_HUMAN	Complement C1s subcomponent (EC 3.4.21.42) (C1 esterase) (Complement component 1 subcomponent s) [Cleaved into: Complement C1s subcomponent heavy chain; Complement C1s subcomponent light chain]	C1S	14200.2	16050	11403.2	302266	295326	317857	13884.5	305150	0.0455006	1.77336e-06	5.90615e-05		√
53	P01024	CO3_HUMAN	Complement C3 (C3 and PZP-like alpha-2-macroglobulin domain-containing protein 1) [Cleaved into: Complement C3 beta chain; C3-beta-c (C3bc); Complement C3 alpha chain; C3a anaphylatoxin; Acylation stimulating protein (ASP) (C3adesArg); Complement C3b alpha' chain; Complement C3c alpha' chain fragment 1; Complement C3dg fragment; Complement C3g fragment; Complement C3d fragment; Complement C3f fra…	C3	868482	826611	835930	7.225e+06	7.53259e+06	7.40981e+06	843674	7.38913e+06	0.114178	2.16987e-07	1.42527e-05		√
54	P0C0L4	CO4A_HUMAN	Complement C4-A (Acidic complement C4) (C3 and PZP-like alpha-2-macroglobulin domain-containing protein 2) [Cleaved into: Complement C4 beta chain; Complement C4-A alpha chain; C4a anaphylatoxin; C4b-A; C4d-A; Complement C4 gamma chain]	C4A	32357	14136.1	5731.38	125804	137604	105413	17408.2	122940	0.141599	0.000999147	0.0110403		√
55	P0C0L5	CO4B_HUMAN	Complement C4-B (Basic complement C4) (C3 and PZP-like alpha-2-macroglobulin domain-containing protein 3) [Cleaved into: Complement C4 beta chain; Complement C4-B alpha chain; C4a anaphylatoxin; C4b-B; C4d-B; Complement C4 gamma chain]	C4B	4375.21	2204.9	3505.45	48776.3	45835.2	44567.7	3361.85	46393.1	0.0724645	6.61766e-06	0.000163004		√
56	P04003	C4BPA_HUMAN	C4b-binding protein alpha chain (C4bp) (Proline-rich protein) (PRP)	C4BPA	114869	90251.9	128345	5.43145e+06	5.30281e+06	5.26539e+06	111155	5.33322e+06	0.0208421	5.67641e-08	5.59279e-06		√
57	P20851	C4BPB_HUMAN	C4b-binding protein beta chain	C4BPB	44077.1	47849.2	16952.1	783871	798803	836277	36292.8	806317	0.0450106	1.93866e-06	6.19494e-05		√
58	P01031	CO5_HUMAN	Complement C5 (C3 and PZP-like alpha-2-macroglobulin domain-containing protein 4) [Cleaved into: Complement C5 beta chain; Complement C5 alpha chain; C5a anaphylatoxin; Complement C5 alpha' chain]	C5	19966.1	9258.14	11225.1	108361	100073	124459	13483.1	110964	0.121509	0.000245284	0.00303671		√
59	P13671	CO6_HUMAN	Complement component C6	C6	1742.49	2677.22	2070.09	77193.3	73250	79775.4	2163.27	76739.6	0.0281897	2.60803e-06	7.86803e-05		√
60	P10643	CO7_HUMAN	Complement component C7	C7	5883.38	4580.46	2314.5	33399.2	33175.2	33549.7	4259.45	33374.7	0.127625	9.99838e-06	0.000223044		√
61	P07357	CO8A_HUMAN	Complement component C8 alpha chain (Complement component 8 subunit alpha)	C8A	557.678	1019.39	5164.53	48015.7	46901.1	44993.5	2247.2	46636.7	0.0481851	1.30833e-05	0.000278716		√
62	P02748	CO9_HUMAN	Complement component C9 [Cleaved into: Complement component C9a; Complement component C9b]	C9	35096.6	41182.6	143938	559324	562136	570123	73405.7	563861	0.130184	0.000158347	0.0020374		√
63	P23280	CAH6_HUMAN	Carbonic anhydrase 6 (EC 4.2.1.1) (Carbonate dehydratase VI) (Carbonic anhydrase VI) (CA-VI) (Salivary carbonic anhydrase) (Secreted carbonic anhydrase)	CA6	5.81914e+06	5.62907e+06	5.19748e+06	2.66884e+06	2.77174e+06	2.64682e+06	5.54856e+06	2.6958e+06	2.05822	0.000109744	0.00151758	√
64	P49913	CAMP_HUMAN	Cathelicidin antimicrobial peptide (18 kDa cationic antimicrobial protein) (CAP-18) (hCAP-18) [Cleaved into: Antibacterial peptide FALL-39 (FALL-39 peptide antibiotic); Antibacterial peptide LL-37]	CAMP	355083	148665	354825	108268	118977	114850	286191	114032	2.50975	0.0666888	0.536379
65	Q86VP6	CAND1_HUMAN	Cullin-associated NEDD8-dissociated protein 1 (Cullin-associated and neddylation-dissociated protein 1) (TBP-interacting protein of 120 kDa A) (TBP-interacting protein 120A) (p120 CAND1)	CAND1	663.976	870.407	297.133	471.692	456.343	919.83	610.506	615.955	0.991153	0.98194	>9.999999e-01
66	Q01518	CAP1_HUMAN	Adenylyl cyclase-associated protein 1 (CAP 1)	CAP1	215866	193970	213270	90413.2	76910.6	94914.6	207702	87412.8	2.3761	0.000163914	0.00209513	√
67	P04632	CPNS1_HUMAN	Calpain small subunit 1 (CSS1) (Calcium-activated neutral proteinase small subunit) (CANP small subunit) (Calcium-dependent protease small subunit) (CDPS) (Calcium-dependent protease small subunit 1) (Calpain regulatory subunit)	CAPNS1	50933.1	98954.7	122788	60383.9	55289.1	78655.6	90892	64776.2	1.40317	0.306366	>9.999999e-01
68	P47756	CAPZB_HUMAN	F-actin-capping protein subunit beta (CapZ beta)	CAPZB	312.46	374.727	233.573	212.989	204.507	266.377	306.92	227.958	1.34639	0.15557	>9.999999e-01
69	P04040	CATA_HUMAN	Catalase (EC 1.11.1.6)	CAT	978673	976899	986438	409088	402192	384468	980670	398583	2.46039	2.02889e-07	1.41106e-05	√
70	P08571	CD14_HUMAN	Monocyte differentiation antigen CD14 (Myeloid cell-specific leucine-rich glycoprotein) (CD antigen CD14) [Cleaved into: Monocyte differentiation antigen CD14, urinary form; Monocyte differentiation antigen CD14, membrane-bound form]	CD14	225755	335348	419265	137937	109536	91818.8	326789	113097	2.88945	0.0206701	0.179039
71	P13987	CD59_HUMAN	CD59 glycoprotein (1F5 antigen) (20 kDa homologous restriction factor) (HRF-20) (HRF20) (MAC-inhibitory protein) (MAC-IP) (MEM43 antigen) (Membrane attack complex inhibition factor) (MACIF) (Membrane inhibitor of reactive lysis) (MIRL) (Protectin) (CD antigen CD59)	CD59	1.99066e+06	1.97951e+06	2.00738e+06	828867	844860	810879	1.99252e+06	828202	2.40583	8.5528e-08	7.4905e-06	√
72	O43866	CD5L_HUMAN	CD5 antigen-like (Apoptosis inhibitor expressed by macrophages) (hAIM) (CT-2) (IgM-associated peptide) (SP-alpha)	CD5L	150625	74196.1	148014	727573	751253	776493	124279	751773	0.165314	2.61095e-05	0.000471296		√
73	P21926	CD9_HUMAN	CD9 antigen (5H9 antigen) (Cell growth-inhibiting gene 2 protein) (Leukocyte antigen MIC3) (Motility-related protein) (MRP-1) (Tetraspanin-29) (Tspan-29) (p24) (CD antigen CD9)	CD9	197183	187341	240739	100219	97353.7	107399	208421	101657	2.05024	0.00305731	0.0308951	√
74	P60953	CDC42_HUMAN	Cell division control protein 42 homolog (EC 3.6.5.2) (G25K GTP-binding protein)	CDC42	142760	150346	145682	73683.8	70360.7	76164.8	146263	73403.1	1.9926	1.25231e-05	0.000269207	√
75	Q15517	CDSN_HUMAN	Corneodesmosin (S protein)	CDSN	296183	306593	171081	36087.5	29957	40111.5	257952	35385.3	7.28981	0.00698202	0.0655159
76	P13688	CEAM1_HUMAN	Carcinoembryonic antigen-related cell adhesion molecule 1 (Biliary glycoprotein 1) (BGP-1) (CD antigen CD66a)	CEACAM1	109424	113657	123681	72490.5	78421.6	74472.6	115587	75128.2	1.53853	0.000900774	0.0101429	√
77	P40199	CEAM6_HUMAN	Carcinoembryonic antigen-related cell adhesion molecule 6 (Non-specific crossreacting antigen) (Normal cross-reacting antigen) (CD antigen CD66c)	CEACAM6	42921.1	133842	120804	32535.9	37099.2	59361.3	99189.2	42998.8	2.30679	0.130197	>9.999999e-01
78	P31997	CEAM8_HUMAN	Carcinoembryonic antigen-related cell adhesion molecule 8 (CD67 antigen) (Carcinoembryonic antigen CGM6) (Non-specific cross-reacting antigen NCA-95) (CD antigen CD66b)	CEACAM8	13054.2	38544.2	36659.4	6365.44	6330.04	15252.5	29419.3	9316.01	3.15792	0.0824771	0.65446
79	P00751	CFAB_HUMAN	Complement factor B (EC 3.4.21.47) (C3/C5 convertase) (Glycine-rich beta glycoprotein) (GBG) (PBF2) (Properdin factor B) [Cleaved into: Complement factor B Ba fragment; Complement factor B Bb fragment]	CFB	96168.6	99260.6	89937.6	462016	416319	482165	95122.3	453500	0.209751	5.33894e-05	0.000830572		√
80	P08603	CFAH_HUMAN	Complement factor H (H factor 1)	CFH	343585	333106	78771.9	1.25294e+06	1.21194e+06	1.26938e+06	251821	1.24476e+06	0.202306	0.0003554	0.00426596		√
81	P23528	COF1_HUMAN	Cofilin-1 (18 kDa phosphoprotein) (p18) (Cofilin, non-muscle isoform)	CFL1	172251	184820	173849	6893.6	62946.4	72661.4	176973	47500.5	3.72571	0.00343616	0.034284	√
82	Q14CN2	CLCA4_HUMAN	Calcium-activated chloride channel regulator 4 (EC 3.4.-.-) (Calcium-activated chloride channel family member 4) (hCLCA4) (Calcium-activated chloride channel protein 2) (CaCC-2) (hCaCC-2) (Chloride channel accessory 4) [Cleaved into: Calcium-activated chloride channel regulator 4, 110 kDa form; Calcium-activated chloride channel regulator 4, 30 kDa form]	CLCA4	329328	319599	343540	209906	196091	238820	330822	214939	1.53914	0.00128788	0.014034	√
83	O00299	CLIC1_HUMAN	Chloride intracellular channel protein 1 (Chloride channel ABP) (Nuclear chloride ion channel 27) (NCC27) (Regulatory nuclear chloride ion channel protein) (hRNCC)	CLIC1	93215.4	67383.4	83643.6	3395.43	26906.3	27344.6	81414.1	19215.4	4.23691	0.0047076	0.0458099	√
84	P10909	CLUS_HUMAN	Clusterin (Aging-associated gene 4 protein) (Apolipoprotein J) (Apo-J) (Complement cytolysis inhibitor) (CLI) (Complement-associated protein SP-40,40) (Ku70-binding protein 1) (NA1/NA2) (Sulfated glycoprotein 2) (SGP-2) (Testosterone-repressed prostate message 2) (TRPM-2) [Cleaved into: Clusterin beta chain (ApoJalpha) (Complement cytolysis inhibitor a chain); Clusterin alpha chain (ApoJbeta) (Co…	CLU	1.72484e+06	1.54951e+06	1.64498e+06	2.91616e+06	3.06416e+06	2.92359e+06	1.63978e+06	2.96797e+06	0.552491	4.51925e-05	0.000734353		√
85	P31146	COR1A_HUMAN	Coronin-1A (Coronin-like protein A) (Clipin-A) (Coronin-like protein p57) (Tryptophan aspartate-containing coat protein) (TACO)	CORO1A	549978	522695	538144	148924	131546	166436	536939	148969	3.60437	7.05711e-06	0.000170281	√
86	P00450	CERU_HUMAN	Ceruloplasmin (EC 1.16.3.1) (Ferroxidase)	CP	166603	86990.3	112944	1.08184e+06	1.0521e+06	1.3183e+06	122179	1.15075e+06	0.106174	0.000298518	0.00365746		√
87	P16870	CBPE_HUMAN	Carboxypeptidase E (CPE) (EC 3.4.17.10) (Carboxypeptidase H) (CPH) (Enkephalin convertase) (Prohormone-processing carboxypeptidase)	CPE	222119	230476	151523	60325.7	47347.3	39762.1	201373	49145	4.09752	0.00409959	0.040392	√
88	O75131	CPNE3_HUMAN	Copine-3 (Copine III)	CPNE3	2072.19	1545.45	3228.86	1461.38	608.66	493.137	2282.17	854.393	2.6711	0.0706596	0.562575
89	P54108	CRIS3_HUMAN	Cysteine-rich secretory protein 3 (CRISP-3) (Specific granule protein of 28 kDa) (SGP28)	CRISP3	594538	601243	607462	262136	268685	263386	601081	264736	2.2705	1.50976e-07	1.12683e-05	√
90	Q9UBG3	CRNN_HUMAN	Cornulin (53 kDa putative calcium-binding protein) (53 kDa squamous epithelial-induced stress protein) (58 kDa heat shock protein) (Squamous epithelial heat shock protein 53) (Tumor-related protein)	CRNN	278406	330281	484980	84601.8	69814.6	74614.1	364556	76343.5	4.77521	0.00977999	0.088268
91	P01037	CYTN_HUMAN	Cystatin-SN (Cystain-SA-I) (Cystatin-1) (Salivary cystatin-SA-1)	CST1	4.90959e+06	3.02017e+06	4.61046e+06	3.19712e+06	3.12312e+06	3.08644e+06	4.18008e+06	3.13556e+06	1.33312	0.149918	>9.999999e-01
92	P09228	CYTT_HUMAN	Cystatin-SA (Cystatin-2) (Cystatin-S5)	CST2	657735	639669	623442	504799	521180	380868	640282	468949	1.36535	0.019522	0.169716
93	P01034	CYTC_HUMAN	Cystatin-C (Cystatin-3) (Gamma-trace) (Neuroendocrine basic polypeptide) (Post-gamma-globulin)	CST3	636333	648903	632239	416449	468800	230311	639158	371853	1.71884	0.0211127	0.182204
94	P01036	CYTS_HUMAN	Cystatin-S (Cystatin-4) (Cystatin-SA-III) (Salivary acidic protein 1)	CST4	9271	11229.1	5859.59	4681.14	29110.1	43499.4	8786.56	25763.5	0.341046	0.211911	>9.999999e-01
95	P28325	CYTD_HUMAN	Cystatin-D (Cystatin-5)	CST5	2.21472e+06	2.12503e+06	2.05612e+06	1.55636e+06	1.57031e+06	1.50575e+06	2.13196e+06	1.54414e+06	1.38067	0.000297781	0.00365746
96	P04080	CYTB_HUMAN	Cystatin-B (CPI-B) (Liver thiol proteinase inhibitor) (Stefin-B)	CSTB	2.59515e+06	2.40408e+06	2.56772e+06	701667	647554	686749	2.52232e+06	678657	3.71664	7.51384e-06	0.00017947	√
97	P08311	CATG_HUMAN	Cathepsin G (CG) (EC 3.4.21.20)	CTSG	1.42264e+06	1.39446e+06	1.41229e+06	4.02564e+06	3.96568e+06	3.85643e+06	1.4098e+06	3.94925e+06	0.356978	9.1465e-07	3.53755e-05		√
98	P59666	DEF3_HUMAN	Neutrophil defensin 3 (Defensin, alpha 3) (HNP-3) (HP-3) (HP3) [Cleaved into: HP 3-56; Neutrophil defensin 2 (HNP-2) (HP-2) (HP2)]	DEFA3	1.14273e+08	1.40924e+08	1.34545e+08	6.14713e+07	5.87572e+07	6.01757e+07	1.29914e+08	6.01347e+07	2.16039	0.000985117	0.0109364	√
99	Q9UGM3	DMBT1_HUMAN	Deleted in malignant brain tumors 1 protein (Glycoprotein 340) (Gp-340) (Hensin) (Salivary agglutinin) (SAG) (Surfactant pulmonary-associated D-binding protein)	DMBT1	1.73542e+07	1.69797e+07	1.72101e+07	8.51884e+06	8.59117e+06	8.22624e+06	1.71813e+07	8.44542e+06	2.0344	6.08943e-07	2.48264e-05	√
100	P27487	DPP4_HUMAN	Dipeptidyl peptidase 4 (EC 3.4.14.5) (ADABP) (Adenosine deaminase complexing protein 2) (ADCP-2) (Dipeptidyl peptidase IV) (DPP IV) (T-cell activation antigen CD26) (TP103) (CD antigen CD26) [Cleaved into: Dipeptidyl peptidase 4 membrane form (Dipeptidyl peptidase IV membrane form); Dipeptidyl peptidase 4 soluble form (Dipeptidyl peptidase IV soluble form)]	DPP4	1.42661e+06	1.38189e+06	1.45711e+06	375217	226989	266295	1.42187e+06	289500	4.91146	2.14981e-05	0.000400279	√
101	Q02487	DSC2_HUMAN	Desmocollin-2 (Cadherin family member 2) (Desmocollin-3) (Desmosomal glycoprotein II) (Desmosomal glycoprotein III)	DSC2	365741	431064	363577	46340.3	68588.8	64378	386794	59769	6.47148	0.000146296	0.00190076	√
102	Q02413	DSG1_HUMAN	Desmoglein-1 (Cadherin family member 4) (Desmosomal glycoprotein 1) (DG1) (DGI) (Pemphigus foliaceus antigen)	DSG1	1.10051e+06	1.04004e+06	957609	132059	222766	152329	1.03272e+06	169051	6.10893	6.44023e-05	0.000976209	√
103	P32926	DSG3_HUMAN	Desmoglein-3 (130 kDa pemphigus vulgaris antigen) (PVA) (Cadherin family member 6)	DSG3	456640	465649	499459	92298.8	129013	154852	473916	125388	3.7796	9.86307e-05	0.00140498	√
104	Q16610	ECM1_HUMAN	Extracellular matrix protein 1 (Secretory component p85)	ECM1	708068	689433	696676	1.34272e+06	1.28938e+06	1.29616e+06	698059	1.30942e+06	0.533105	4.11647e-06	0.000108155		√
105	Q5VTE0	EF1A3_HUMAN	Putative elongation factor 1-alpha-like 3 (EF-1-alpha-like 3) (Eukaryotic elongation factor 1 A-like 3) (eEF1A-like 3) (Eukaryotic translation elongation factor 1 alpha-1 pseudogene 5)	EEF1A1P5	491598	485645	499991	461842	460818	481096	492411	467919	1.05234	0.0348231	0.29304
106	P26641	EF1G_HUMAN	Elongation factor 1-gamma (EF-1-gamma) (eEF-1B gamma)	EEF1G	57988.2	34701.9	45610.9	1053.39	4757.69	4619.53	46100.3	3476.87	13.2592	0.00336902	0.0337566	√
107	P13639	EF2_HUMAN	Elongation factor 2 (EF-2)	EEF2	128055	129806	101094	81611.5	90970.1	126657	119651	99746.2	1.19956	0.296006	>9.999999e-01
108	P08246	ELNE_HUMAN	Neutrophil elastase (EC 3.4.21.37) (Bone marrow serine protease) (Elastase-2) (Human leukocyte elastase) (HLE) (Medullasin) (PMN elastase)	ELANE	111785	76843.2	60432.5	484166	446843	442379	83020.3	457796	0.181348	4.88936e-05	0.00078119		√
109	P06733	ENOA_HUMAN	Alpha-enolase (EC 4.2.1.11) (2-phospho-D-glycerate hydro-lyase) (C-myc promoter-binding protein) (Enolase 1) (MBP-1) (MPB-1) (Non-neural enolase) (NNE) (Phosphopyruvate hydratase) (Plasminogen-binding protein)	ENO1	950672	748613	921970	421133	512950	532190	873752	488758	1.7877	0.00584337	0.0557157
110	Q96HE7	ERO1A_HUMAN	ERO1-like protein alpha (ERO1-L) (ERO1-L-alpha) (EC 1.8.4.-) (Endoplasmic oxidoreductin-1-like protein) (Endoplasmic reticulum oxidoreductase alpha) (Oxidoreductin-1-L-alpha)	ERO1A	712669	697649	667952	182764	195843	176932	692757	185180	3.741	3.73741e-06	0.000101582	√
111	P15311	EZRI_HUMAN	Ezrin (Cytovillin) (Villin-2) (p81)	EZR	83446.9	104014	92362	27686.6	28520.9	6153.6	93274.4	20787	4.48714	0.00154471	0.0166032	√
112	P00748	FA12_HUMAN	Coagulation factor XII (EC 3.4.21.38) (Hageman factor) (HAF) [Cleaved into: Coagulation factor XIIa heavy chain; Beta-factor XIIa part 1; Coagulation factor XIIa light chain (Beta-factor XIIa part 2)]	F12	3131.86	11871.9	7520.88	49499.9	54411.9	55936.2	7508.2	53282.7	0.140913	0.000136009	0.00181703		√
113	P00734	THRB_HUMAN	Prothrombin (EC 3.4.21.5) (Coagulation factor II) [Cleaved into: Activation peptide fragment 1; Activation peptide fragment 2; Thrombin light chain; Thrombin heavy chain]	F2	53576.6	38967.6	56790.6	1.03626e+06	1.05381e+06	1.03099e+06	49778.3	1.04035e+06	0.0478475	3.75807e-08	4.75643e-06		√
114	Q01469	FABP5_HUMAN	Fatty acid-binding protein 5 (Epidermal-type fatty acid-binding protein) (E-FABP) (Fatty acid-binding protein, epidermal) (Psoriasis-associated fatty acid-binding protein homolog) (PA-FABP)	FABP5	2.19091e+06	2.32066e+06	2.37288e+06	730866	775601	918558	2.29482e+06	808342	2.83892	4.5341e-05	0.000734353	√
115	Q9Y6R7	FCGBP_HUMAN	IgGFc-binding protein (Fcgamma-binding protein antigen) (FcgammaBP)	FCGBP	4.16217e+06	4.12975e+06	4.12931e+06	1.36466e+06	1.29856e+06	1.3132e+06	4.14041e+06	1.32547e+06	3.12372	2.58396e-08	3.81884e-06	√
116	O00602	FCN1_HUMAN	Ficolin-1 (Collagen/fibrinogen domain-containing protein 1) (Ficolin-A) (Ficolin-alpha) (M-ficolin)	FCN1	125248	114865	118400	82866.5	57245.2	84889.7	119504	75000.5	1.59338	0.00908869	0.0829789
117	P02671	FIBA_HUMAN	Fibrinogen alpha chain [Cleaved into: Fibrinopeptide A; Fibrinogen alpha chain]	FGA	407137	543867	479127	2.46866e+07	2.40743e+07	2.37623e+07	476710	2.41744e+07	0.0197196	1.07696e-07	9.09514e-06		√
118	P02675	FIBB_HUMAN	Fibrinogen beta chain [Cleaved into: Fibrinopeptide B; Fibrinogen beta chain]	FGB	1.01616e+06	964539	965108	3.7669e+07	3.71495e+07	3.71724e+07	981936	3.73303e+07	0.026304	2.89453e-09	8.27537e-07		√
119	P02679	FIBG_HUMAN	Fibrinogen gamma chain	FGG	1.78942e+06	1.76083e+06	1.83636e+06	5.24565e+07	5.18861e+07	5.36234e+07	1.79553e+06	5.26554e+07	0.0340997	6.1459e-08	5.65234e-06		√
120	P62942	FKB1A_HUMAN	Peptidyl-prolyl cis-trans isomerase FKBP1A (PPIase FKBP1A) (EC 5.2.1.8) (12 kDa FK506-binding protein) (12 kDa FKBP) (FKBP-12) (Calstabin-1) (FK506-binding protein 1A) (FKBP-1A) (Immunophilin FKBP12) (Rotamase)	FKBP1A	124162	131076	128382	51445.6	60477.6	53052.1	127873	54991.8	2.32532	2.91099e-05	0.000498801	√
121	P21333	FLNA_HUMAN	Filamin-A (FLN-A) (Actin-binding protein 280) (ABP-280) (Alpha-filamin) (Endothelial actin-binding protein) (Filamin-1) (Non-muscle filamin)	FLNA	43675.5	14547.6	25873.5	14936.1	8607.38	15236.3	28032.2	12926.6	2.16857	0.159312	>9.999999e-01
122	Q06828	FMOD_HUMAN	Fibromodulin (FM) (Collagen-binding 59 kDa protein) (Keratan sulfate proteoglycan fibromodulin) (KSPG fibromodulin)	FMOD	39214.9	44364	35110.5	17797.9	24520.8	24569.8	39563.1	22296.1	1.77444	0.00782509	0.0719984
123	P02751	FINC_HUMAN	Fibronectin (FN) (Cold-insoluble globulin) (CIG) [Cleaved into: Anastellin; Ugl-Y1; Ugl-Y2; Ugl-Y3]	FN1	254074	310656	515274	5.12039e+06	5.11056e+06	5.19135e+06	360001	5.14077e+06	0.0700287	5.52388e-07	2.31978e-05		√
124	P15328	FOLR1_HUMAN	Folate receptor alpha (FR-alpha) (Adult folate-binding protein) (FBP) (Folate receptor 1) (Folate receptor, adult) (KB cells FBP) (Ovarian tumor-associated antigen MOv18)	FOLR1	277558	482085	259351	109377	104398	46528.9	339665	86767.8	3.91464	0.0270674	0.231064
125	P02794	FRIH_HUMAN	Ferritin heavy chain (Ferritin H subunit) (EC 1.16.3.1) (Cell proliferation-inducing gene 15 protein) [Cleaved into: Ferritin heavy chain, N-terminally processed]	FTH1	662.2	1847.9	1771	1741.51	580.028	8118.41	1427.03	3479.98	0.410069	0.436023	>9.999999e-01
126	P02792	FRIL_HUMAN	Ferritin light chain (Ferritin L subunit)	FTL	20611.5	15209	19295.5	29776.4	30600.2	6188.52	18372	22188.4	0.828001	0.664614	>9.999999e-01
127	P11413	G6PD_HUMAN	Glucose-6-phosphate 1-dehydrogenase (G6PD) (EC 1.1.1.49)	G6PD	43029	36105.7	46058.4	9001.15	50292.2	18346.7	41731	25880	1.61248	0.284677	>9.999999e-01
128	Q14697	GANAB_HUMAN	Neutral alpha-glucosidase AB (EC 3.2.1.207) (Alpha-glucosidase 2) (Glucosidase II subunit alpha)	GANAB	341456	385076	338669	260196	320366	281335	355067	287299	1.23588	0.0429813	0.352901
129	P04406	G3P_HUMAN	Glyceraldehyde-3-phosphate dehydrogenase (GAPDH) (EC 1.2.1.12) (Peptidyl-cysteine S-nitrosylase GAPDH) (EC 2.6.99.-)	GAPDH	1.1962e+06	1.12805e+06	1.15219e+06	942274	884068	868393	1.15881e+06	898245	1.29008	0.000973559	0.0108591
130	P02774	VTDB_HUMAN	Vitamin D-binding protein (DBP) (VDB) (Gc protein-derived macrophage activating factor) (Gc-MAF) (GcMAF) (Gc-globulin) (Group-specific component) (Gc) (Vitamin D-binding protein-macrophage activating factor) (DBP-maf)	GC	256131	286894	271339	1.69095e+06	1.6208e+06	1.50607e+06	271455	1.60594e+06	0.169032	1.66446e-05	0.000335329		√
131	P28676	GRAN_HUMAN	Grancalcin	GCA	73944.5	60761.7	71775	79938.9	78728.3	79376.8	68827	79348	0.867407	0.0620707	0.504382
132	P50395	GDIB_HUMAN	Rab GDP dissociation inhibitor beta (Rab GDI beta) (Guanosine diphosphate dissociation inhibitor 2) (GDI-2)	GDI2	174569	181987	180592	36923.4	45315.4	44648.1	179049	42295.6	4.23328	2.64031e-06	7.86803e-05	√
133	P35754	GLRX1_HUMAN	Glutaredoxin-1 (Thioltransferase-1) (TTase-1)	GLRX	232296	232304	228203	79744	75785.2	51598.4	230934	69042.5	3.34481	5.37654e-05	0.000830955	√
134	P15104	GLNA_HUMAN	Glutamine synthetase (GS) (EC 6.3.1.2) (Glutamate--ammonia ligase) (Palmitoyltransferase GLUL) (EC 2.3.1.225)	GLUL	162812	166520	158073	394312	414720	435298	162468	414777	0.3917	3.10675e-05	0.000528515		√
135	P06744	G6PI_HUMAN	Glucose-6-phosphate isomerase (GPI) (EC 5.3.1.9) (Autocrine motility factor) (AMF) (Neuroleukin) (NLK) (Phosphoglucose isomerase) (PGI) (Phosphohexose isomerase) (PHI) (Sperm antigen 36) (SA-36)	GPI	257104	228074	238673	121660	121960	112460	241283	118693	2.03283	0.000170894	0.0021726	√
136	Q9NZH0	GPC5B_HUMAN	G-protein coupled receptor family C group 5 member B (A-69G12.1) (Retinoic acid-induced gene 2 protein) (RAIG-2)	GPRC5B	146827	130929	133209	44281.6	224049	105379	136988	124570	1.09969	0.826273	>9.999999e-01
137	Q9NQ84	GPC5C_HUMAN	G-protein coupled receptor family C group 5 member C (Retinoic acid-induced gene 3 protein) (RAIG-3)	GPRC5C	112761	123620	114693	3127.69	53357.8	39866.4	117024	32117.3	3.64365	0.00525302	0.050494
138	P28799	GRN_HUMAN	Progranulin (PGRN) (Acrogranin) (Epithelin precursor) (Glycoprotein of 88 Kda) (GP88) (Glycoprotein 88) (Granulin precursor) (PC cell-derived growth factor) (PCDGF) (Proepithelin) (PEPI) [Cleaved into: Paragranulin; Granulin-1 (Granulin G); Granulin-2 (Granulin F); Granulin-3 (Epithelin-2) (Granulin B); Granulin-4 (Epithelin-1) (Granulin A); Granulin-5 (Granulin C); Granulin-6 (Granulin D); Granu…	GRN	23627.3	24371.5	32629	1148.76	13547.2	16506.3	26875.9	10400.8	2.58404	0.0405129	0.334961
139	P06396	GELS_HUMAN	Gelsolin (AGEL) (Actin-depolymerizing factor) (ADF) (Brevin)	GSN	555936	652606	694930	857181	802564	786887	634491	815544	0.777997	0.0174166	0.15197
140	P09211	GSTP1_HUMAN	Glutathione S-transferase P (EC 2.5.1.18) (GST class-pi) (GSTP1-1)	GSTP1	3.97051e+06	3.93577e+06	3.95882e+06	973130	1.00601e+06	997443	3.95503e+06	992194	3.98615	3.14966e-09	8.27537e-07	√
141	Q6FI13	H2A2A_HUMAN	Histone H2A type 2-A (H2A-clustered histone 18) (H2A-clustered histone 19) (Histone H2A.2) (Histone H2A/o)	H2AC18	2293.63	3724.29	26852	478303	432217	486492	10956.6	465671	0.0235287	1.68753e-05	0.000335329		√
142	Q99879	H2B1M_HUMAN	Histone H2B type 1-M (Histone H2B.e) (H2B/e)	H2BC14	2.52916e+06	2.44938e+06	2.56575e+06	1.78999e+07	1.75859e+07	1.83688e+07	2.51476e+06	1.79515e+07	0.140086	2.95546e-07	1.66396e-05		√
143	Q16778	H2B2E_HUMAN	Histone H2B type 2-E (H2B-clustered histone 21) (Histone H2B-GL105) (Histone H2B.q) (H2B/q)	H2BC21	24967.1	7527.38	6946.76	64755.6	54452.7	63702.8	13147.1	60970.4	0.21563	0.00210434	0.0217293		√
144	P62805	H4_HUMAN	Histone H4	H4C1	2.83827e+06	2.95597e+06	3.0291e+06	1.73252e+07	1.69188e+07	1.74657e+07	2.94111e+06	1.72366e+07	0.170632	1.28954e-07	1.05148e-05		√
145	Q14520	HABP2_HUMAN	Hyaluronan-binding protein 2 (EC 3.4.21.-) (Factor VII-activating protease) (Factor seven-activating protease) (FSAP) (Hepatocyte growth factor activator-like protein) (Plasma hyaluronan-binding protein) [Cleaved into: Hyaluronan-binding protein 2 50 kDa heavy chain; Hyaluronan-binding protein 2 50 kDa heavy chain alternate form; Hyaluronan-binding protein 2 27 kDa light chain; Hyaluronan-binding…	HABP2	4216.25	3096.06	9164.82	101033	96757.7	100428	5492.38	99406.4	0.0552518	2.12607e-06	6.52909e-05		√
146	P69905	HBA_HUMAN	Hemoglobin subunit alpha (Alpha-globin) (Hemoglobin alpha chain)	HBA1	6.42659e+06	6.2524e+06	6.2494e+06	3.10284e+07	3.09602e+07	3.15582e+07	6.30946e+06	3.11823e+07	0.202341	2.4012e-08	3.78532e-06		√
147	P68871	HBB_HUMAN	Hemoglobin subunit beta (Beta-globin) (Hemoglobin beta chain) [Cleaved into: LVV-hemorphin-7; Spinorphin]	HBB	5.53494e+06	5.5073e+06	5.65912e+06	2.44468e+07	2.46159e+07	2.46328e+07	5.56712e+06	2.45652e+07	0.226626	1.49977e-09	5.06632e-07		√
148	P02042	HBD_HUMAN	Hemoglobin subunit delta (Delta-globin) (Hemoglobin delta chain)	HBD	325425	296973	300070	840097	963702	930839	307489	911546	0.337327	9.19727e-05	0.00132612		√
149	P52790	HXK3_HUMAN	Hexokinase-3 (EC 2.7.1.1) (Hexokinase type III) (HK III) (Hexokinase-C)	HK3	392866	373013	369664	113326	106876	143412	378514	121205	3.12294	4.31641e-05	0.000708804	√
150	P00738	HPT_HUMAN	Haptoglobin (Zonulin) [Cleaved into: Haptoglobin alpha chain; Haptoglobin beta chain]	HP	3.16287e+06	3.12853e+06	3.19987e+06	2.85508e+07	2.8864e+07	2.86383e+07	3.16376e+06	2.86844e+07	0.110295	1.17914e-09	5.06632e-07		√
151	P00739	HPTR_HUMAN	Haptoglobin-related protein	HPR	37484.3	27675	46171.9	220618	232201	209443	37110.4	220754	0.168107	2.6748e-05	0.000475561		√
152	P02790	HEMO_HUMAN	Hemopexin (Beta-1B-glycoprotein)	HPX	337696	357807	438032	1.77842e+06	1.78537e+06	1.76714e+06	377845	1.77698e+06	0.212634	1.46095e-06	5.00669e-05		√
153	P04196	HRG_HUMAN	Histidine-rich glycoprotein (Histidine-proline-rich glycoprotein) (HPRG)	HRG	86572.9	78908.6	101674	1.52665e+06	1.53291e+06	1.56571e+06	89052	1.54176e+06	0.05776	4.93276e-08	5.5599e-06		√
154	P07900	HS90A_HUMAN	Heat shock protein HSP 90-alpha (Heat shock 86 kDa) (HSP 86) (HSP86) (Lipopolysaccharide-associated protein 2) (LAP-2) (LPS-associated protein 2) (Renal carcinoma antigen NY-REN-38)	HSP90AA1	6936.76	70089.2	54674.8	10941.8	2000.02	34757.6	43900.3	15899.8	2.76106	0.260396	>9.999999e-01
155	P0DMV9	HS71B_HUMAN	Heat shock 70 kDa protein 1B (Heat shock 70 kDa protein 2) (HSP70-2) (HSP70.2)	HSPA1B	908170	528348	556113	230363	556305	586495	664210	457721	1.45113	0.284319	>9.999999e-01
156	P11142	HSP7C_HUMAN	Heat shock cognate 71 kDa protein (Heat shock 70 kDa protein 8) (Lipopolysaccharide-associated protein 1) (LAP-1) (LPS-associated protein 1)	HSPA8	145980	149903	148977	199009	58584.8	76648.5	148287	111414	1.33095	0.450346	>9.999999e-01
157	P04792	HSPB1_HUMAN	Heat shock protein beta-1 (HspB1) (28 kDa heat shock protein) (Estrogen-regulated 24 kDa protein) (Heat shock 27 kDa protein) (HSP 27) (Stress-responsive protein 27) (SRP27)	HSPB1	126332	169530	170330	371139	357243	387425	155397	371935	0.417807	0.000216382	0.00269299		√
158	P01876	IGHA1_HUMAN	Immunoglobulin heavy constant alpha 1 (Ig alpha-1 chain C region) (Ig alpha-1 chain C region BUR) (Ig alpha-1 chain C region TRO)	IGHA1	1.83807e+08	1.75205e+08	1.76715e+08	1.04569e+08	1.08276e+08	1.05717e+08	1.78576e+08	1.06187e+08	1.68171	1.46503e-05	0.000301241	√
159	P01877	IGHA2_HUMAN	Immunoglobulin heavy constant alpha 2 (Ig alpha-2 chain C region) (Ig alpha-2 chain C region BUT) (Ig alpha-2 chain C region LAN)	IGHA2	2.53609e+07	2.57253e+07	2.45191e+07	7.80276e+06	8.08717e+06	7.88145e+06	2.52018e+07	7.92379e+06	3.18052	1.21894e-06	4.30205e-05	√
160	P01857	IGHG1_HUMAN	Immunoglobulin heavy constant gamma 1 (Ig gamma-1 chain C region) (Ig gamma-1 chain C region EU) (Ig gamma-1 chain C region KOL) (Ig gamma-1 chain C region NIE)	IGHG1	4.07052e+06	3.99112e+06	4.09353e+06	2.39775e+07	2.40582e+07	2.43394e+07	4.05172e+06	2.4125e+07	0.167947	6.23606e-09	1.47461e-06		√
161	P01859	IGHG2_HUMAN	Immunoglobulin heavy constant gamma 2 (Ig gamma-2 chain C region) (Ig gamma-2 chain C region DOT) (Ig gamma-2 chain C region TIL) (Ig gamma-2 chain C region ZIE)	IGHG2	659519	687092	553915	6.09634e+06	5.6521e+06	5.79368e+06	633509	5.84737e+06	0.108341	2.86045e-06	8.14933e-05		√
162	P01860	IGHG3_HUMAN	Immunoglobulin heavy constant gamma 3 (HDC) (Heavy chain disease protein) (Ig gamma-3 chain C region)	IGHG3	25091.5	206635	89033.4	1.6107e+06	1.64173e+06	1.67032e+06	106920	1.64092e+06	0.0651587	1.04747e-05	0.000231485		√
163	P01861	IGHG4_HUMAN	Immunoglobulin heavy constant gamma 4 (Ig gamma-4 chain C region)	IGHG4	13025.8	16101.5	629.671	2053.28	3823.45	867.731	9918.99	2248.15	4.41207	0.185709	>9.999999e-01
164	P01871	IGHM_HUMAN	Immunoglobulin heavy constant mu (Ig mu chain C region) (Ig mu chain C region BOT) (Ig mu chain C region GAL) (Ig mu chain C region OU)	IGHM	2.88051e+07	2.86079e+07	2.90266e+07	2.24627e+07	2.09459e+07	2.1993e+07	2.88132e+07	2.18005e+07	1.32167	0.000112044	0.00154037
165	P23083	HV102_HUMAN	Immunoglobulin heavy variable 1-2 (Ig heavy chain V-I region ND) (Ig heavy chain V-I region V35)	IGHV1-2	4.96301e+06	4.85496e+06	5.20017e+06	1.58626e+06	1.47442e+06	1.62324e+06	5.00605e+06	1.5613e+06	3.20633	6.50177e-06	0.000162648	√
166	P0DP01	HV108_HUMAN	Immunoglobulin heavy variable 1-8	IGHV1-8	5.03239e+06	4.90642e+06	5.28714e+06	1.52572e+06	1.40598e+06	1.55373e+06	5.07532e+06	1.49514e+06	3.39454	7.71833e-06	0.000180704	√
167	A0A0B4J1V0	HV315_HUMAN	Immunoglobulin heavy variable 3-15	IGHV3-15	2.18172e+06	2.20252e+06	2.2568e+06	766534	788367	789520	2.21368e+06	781473	2.8327	4.41317e-07	2.05751e-05	√
168	P01764	HV323_HUMAN	Immunoglobulin heavy variable 3-23 (Ig heavy chain V-III region LAY) (Ig heavy chain V-III region POM) (Ig heavy chain V-III region TEI) (Ig heavy chain V-III region TIL) (Ig heavy chain V-III region TUR) (Ig heavy chain V-III region VH26) (Ig heavy chain V-III region WAS) (Ig heavy chain V-III region ZAP)	IGHV3-23	1.45327e+06	1.46083e+06	1.47367e+06	440929	436577	436123	1.46259e+06	437876	3.34019	7.77492e-09	1.67136e-06	√
169	P01772	HV333_HUMAN	Immunoglobulin heavy variable 3-33 (Ig heavy chain V-III region HIL) (Ig heavy chain V-III region KOL)	IGHV3-33	93262.2	98272.3	104906	73810	65340.7	20398.7	98813.6	53183.1	1.85799	0.0542103	0.443557
170	A0A0C4DH42	HV366_HUMAN	Immunoglobulin heavy variable 3-66	IGHV3-66	88296.5	86542.4	83703.5	92925	99035.8	82242.7	86180.8	91401.2	0.942885	0.362746	>9.999999e-01
171	P01780	HV307_HUMAN	Immunoglobulin heavy variable 3-7 (Ig heavy chain V-III region GAL) (Ig heavy chain V-III region GAR) (Ig heavy chain V-III region JON)	IGHV3-7	1.66397e+06	1.68856e+06	1.73855e+06	775709	762987	802313	1.69703e+06	780336	2.17474	3.20432e-06	8.91422e-05	√
172	A0A0B4J1Y9	HV372_HUMAN	Immunoglobulin heavy variable 3-72	IGHV3-72	57981.6	74274.8	75248.1	23918.1	23025.8	29819.2	69168.1	25587.7	2.70318	0.00189884	0.0201349	√
173	A0A0B4J1X5	HV374_HUMAN	Immunoglobulin heavy variable 3-74	IGHV3-74	28662.7	1.06597e+06	1.09981e+06	442137	75073.8	77242.2	731480	198151	3.69153	0.225075	>9.999999e-01
174	P01782	HV309_HUMAN	Immunoglobulin heavy variable 3-9 (Ig heavy chain V-III region DOB)	IGHV3-9	1.71371e+06	1.63135e+06	1.73262e+06	592843	548082	652347	1.69256e+06	597757	2.83151	1.45851e-05	0.000301241	√
175	P0DP07	HV431_HUMAN	Immunoglobulin heavy variable 4-31	IGHV4-31	2.21256e+06	2.29736e+06	2.33387e+06	789053	680435	715432	2.28126e+06	728307	3.13228	5.4965e-06	0.000139756	√
176	A0A0C4DH38	HV551_HUMAN	Immunoglobulin heavy variable 5-51	IGHV5-51	668518	583718	592737	198601	194098	205628	614991	199442	3.08356	0.00010549	0.00148554	√
177	P01834	IGKC_HUMAN	Immunoglobulin kappa constant (Ig kappa chain C region) (Ig kappa chain C region AG) (Ig kappa chain C region CUM) (Ig kappa chain C region EU) (Ig kappa chain C region OU) (Ig kappa chain C region ROY) (Ig kappa chain C region TI)	IGKC	1.04218e+08	9.28017e+07	9.16475e+07	5.79868e+07	6.13202e+07	5.62059e+07	9.62223e+07	5.85043e+07	1.64471	0.000916862	0.0102751	√
178	P0DP09	KV113_HUMAN	Immunoglobulin kappa variable 1-13	IGKV1-13	1.47192e+06	1.68617e+06	1.60103e+06	104045	95724.9	87565.6	1.58637e+06	95778.6	16.5629	1.8287e-05	0.000357375	√
179	P04430	KV116_HUMAN	Immunoglobulin kappa variable 1-16 (Ig kappa chain V-I region BAN)	IGKV1-16	89968.5	119305	124543	60225.2	65528	36067.6	111272	53940.3	2.06288	0.0151614	0.133774
180	A0A075B6S5	KV127_HUMAN	Immunoglobulin kappa variable 1-27	IGKV1-27	464588	557394	418329	213841	259115	312309	480104	261755	1.83418	0.0118451	0.106097
181	P01594	KV133_HUMAN	Immunoglobulin kappa variable 1-33 (Ig kappa chain V-I region AU) (Ig kappa chain V-I region Ka)	IGKV1-33	148325	146878	73599.6	86305.5	78782.4	72610.8	122934	79232.9	1.55155	0.155199	>9.999999e-01
182	P01602	KV105_HUMAN	Immunoglobulin kappa variable 1-5 (Ig kappa chain V-I region CAR) (Ig kappa chain V-I region EU) (Ig kappa chain V-I region HK102) (Ig kappa chain V-I region Kue)	IGKV1-5	940286	969957	971311	453817	432148	431585	960518	439183	2.18705	1.97046e-06	6.21258e-05	√
183	A0A0C4DH72	KV106_HUMAN	Immunoglobulin kappa variable 1-6	IGKV1-6	1.63378e+06	1.66346e+06	1.52637e+06	1.33023e+06	1.37398e+06	1.36143e+06	1.60787e+06	1.35522e+06	1.18643	0.0044185	0.0433535
184	P01611	KVD12_HUMAN	Immunoglobulin kappa variable 1D-12 (Ig kappa chain V-I region Wes)	IGKV1D-12	374717	395371	409957	267947	250707	266620	393348	261758	1.50272	0.000347418	0.00419144	√
185	P0DSN7	KVD37_HUMAN	Probable non-functional immunoglobulinn kappa variable 1D-37	IGKV1D-37	200845	183768	215224	104899	105757	97231.9	199946	102629	1.94823	0.000509204	0.00593146	√
186	A0A0C4DH68	KV224_HUMAN	Immunoglobulin kappa variable 2-24	IGKV2-24	1.50721e+06	1.54383e+06	1.56566e+06	559378	614704	555966	1.5389e+06	576682	2.66854	2.97212e-06	8.36667e-05	√
187	P06310	KV230_HUMAN	Immunoglobulin kappa variable 2-30 (Ig kappa chain V-II region RPMI 6410)	IGKV2-30	569362	327333	310784	145955	105063	158536	402493	136518	2.94828	0.0353602	0.296505
188	P01615	KVD28_HUMAN	Immunoglobulin kappa variable 2D-28 (Ig kappa chain V-II region FR) (Ig kappa chain V-II region GM607) (Ig kappa chain V-II region MIL) (Ig kappa chain V-II region TEW)	IGKV2D-28	3.40491e+06	3.26424e+06	3.13866e+06	960434	1.15938e+06	1.03977e+06	3.26927e+06	1.05319e+06	3.10414	2.10531e-05	0.000395104	√
189	P04433	KV311_HUMAN	Immunoglobulin kappa variable 3-11 (Ig kappa chain V-III region VG)	IGKV3-11	1.22727e+06	1.20941e+06	1.24245e+06	744112	815665	693159	1.22637e+06	750979	1.63303	0.000206908	0.0025887	√
190	P01624	KV315_HUMAN	Immunoglobulin kappa variable 3-15 (Ig kappa chain V-III region CLL) (Ig kappa chain V-III region POM)	IGKV3-15	493740	506911	518705	209040	200063	209807	506452	206304	2.45489	2.80816e-06	8.09793e-05	√
191	P01619	KV320_HUMAN	Immunoglobulin kappa variable 3-20 (Ig kappa chain V-III region B6) (Ig kappa chain V-III region GOL) (Ig kappa chain V-III region HAH) (Ig kappa chain V-III region HIC) (Ig kappa chain V-III region IARC/BL41) (Ig kappa chain V-III region NG9) (Ig kappa chain V-III region SIE) (Ig kappa chain V-III region Ti) (Ig kappa chain V-III region WOL)	IGKV3-20	1.4826e+07	1.4604e+07	1.46793e+07	1.13219e+07	1.15706e+07	1.12397e+07	1.47031e+07	1.13774e+07	1.29231	9.72493e-06	0.00021901
192	A0A075B6H7	KV37_HUMAN	Probable non-functional immunoglobulin kappa variable 3-7	IGKV3-7	1.23953e+06	1.1715e+06	1.19844e+06	645882	623585	663565	1.20316e+06	644344	1.86726	1.67782e-05	0.000335329	√
193	P06312	KV401_HUMAN	Immunoglobulin kappa variable 4-1 (Ig kappa chain V-IV region B17) (Ig kappa chain V-IV region JI) (Ig kappa chain V-IV region Len) (Ig kappa chain V-IV region STH)	IGKV4-1	6.74913e+06	6.80952e+06	6.8484e+06	2.86169e+06	2.88995e+06	2.94592e+06	6.80235e+06	2.89919e+06	2.34629	5.4079e-08	5.5599e-06	√
194	A0A0C4DH26	KVD41_HUMAN	Probable non-functional immunoglobulin kappa variable 6D-41	IGKV6D-41	39861.9	79928.5	89082.2	24940.2	6093.29	15628.6	69624.2	15554	4.47628	0.0281467	0.239414
195	P0DOY2	IGLC2_HUMAN	Immunoglobulin lambda constant 2 (Ig lambda chain C region Kern) (Ig lambda chain C region NIG-64) (Ig lambda chain C region SH) (Ig lambda chain C region X) (Ig lambda-2 chain C region)	IGLC2	11280.8	14064.3	5220.16	11574	10481.1	10521.2	10188.4	10858.8	0.938267	0.811748	>9.999999e-01
196	P01700	LV147_HUMAN	Immunoglobulin lambda variable 1-47 (Ig lambda chain V-I region HA) (Ig lambda chain V-I region WAH)	IGLV1-47	2.72715e+06	2.69392e+06	2.79216e+06	953159	976667	1.00244e+06	2.73774e+06	977422	2.80098	6.67673e-07	2.63135e-05	√
197	P01701	LV151_HUMAN	Immunoglobulin lambda variable 1-51 (Ig lambda chain V-I region BL2) (Ig lambda chain V-I region EPS) (Ig lambda chain V-I region NEW) (Ig lambda chain V-I region NIG-64)	IGLV1-51	358978	351204	358161	251883	243406	243682	356114	246324	1.44572	7.82268e-06	0.000181352
198	P80748	LV321_HUMAN	Immunoglobulin lambda variable 3-21 (Ig lambda chain V-III region LOI) (Ig lambda chain V-V region DEL) (Ig lambda chain V-VII region MOT)	IGLV3-21	573421	554982	609972	282573	273649	288724	579458	281649	2.05738	5.86682e-05	0.000895029	√
199	A0A075B6H9	LV469_HUMAN	Immunoglobulin lambda variable 4-69	IGLV4-69	107984	104917	106366	51259.9	58126.5	50656.4	106422	53347.6	1.99488	3.17015e-05	0.000531651	√
200	A0A075B6I0	LV861_HUMAN	Immunoglobulin lambda variable 8-61	IGLV8-61	724420	731505	745998	427345	429954	431277	733974	429525	1.7088	1.20845e-06	4.30205e-05	√
201	Q9UHA7	IL36A_HUMAN	Interleukin-36 alpha (FIL1 epsilon) (Interleukin-1 epsilon) (IL-1 epsilon) (Interleukin-1 family member 6) (IL-1F6)	IL36A	717296	691822	716190	215185	273077	222270	708436	236844	2.99115	1.93217e-05	0.0003745	√
202	P11215	ITAM_HUMAN	Integrin alpha-M (CD11 antigen-like family member B) (CR-3 alpha chain) (Cell surface glycoprotein MAC-1 subunit alpha) (Leukocyte adhesion receptor MO1) (Neutrophil adherence receptor) (CD antigen CD11b)	ITGAM	76572.2	31830.3	51427.3	164231	44583.6	52031.7	53276.6	86948.9	0.612735	0.455677	>9.999999e-01
203	P05107	ITB2_HUMAN	Integrin beta-2 (Cell surface adhesion glycoproteins LFA-1/CR3/p150,95 subunit beta) (Complement receptor C3 subunit beta) (CD antigen CD18)	ITGB2	180579	166987	211393	204932	193059	215238	186320	204409	0.911502	0.283522	>9.999999e-01
204	P19827	ITIH1_HUMAN	Inter-alpha-trypsin inhibitor heavy chain H1 (ITI heavy chain H1) (ITI-HC1) (Inter-alpha-inhibitor heavy chain 1) (Inter-alpha-trypsin inhibitor complex component III) (Serum-derived hyaluronan-associated protein) (SHAP)	ITIH1	81656	76024.1	100920	575632	584301	577217	86200	579050	0.148864	4.14695e-07	2.00124e-05		√
205	P19823	ITIH2_HUMAN	Inter-alpha-trypsin inhibitor heavy chain H2 (ITI heavy chain H2) (ITI-HC2) (Inter-alpha-inhibitor heavy chain 2) (Inter-alpha-trypsin inhibitor complex component II) (Serum-derived hyaluronan-associated protein) (SHAP)	ITIH2	92584.6	65992.5	115747	1.7799e+06	1.67978e+06	1.74348e+06	91441.2	1.73439e+06	0.0527225	9.27532e-07	3.53755e-05		√
206	Q14624	ITIH4_HUMAN	Inter-alpha-trypsin inhibitor heavy chain H4 (ITI heavy chain H4) (ITI-HC4) (Inter-alpha-inhibitor heavy chain 4) (Inter-alpha-trypsin inhibitor family heavy chain-related protein) (IHRP) (Plasma kallikrein sensitive glycoprotein 120) (Gp120) (PK-120) [Cleaved into: 70 kDa inter-alpha-trypsin inhibitor heavy chain H4; 35 kDa inter-alpha-trypsin inhibitor heavy chain H4]	ITIH4	549861	549088	586734	4.642e+06	4.70455e+06	4.62056e+06	561894	4.6557e+06	0.120689	1.32996e-08	2.41914e-06		√
207	P01591	IGJ_HUMAN	Immunoglobulin J chain (Joining chain of multimeric IgA and IgM)	JCHAIN	1.80003e+07	1.74844e+07	1.80185e+07	7.80405e+06	7.61425e+06	7.76696e+06	1.78344e+07	7.72842e+06	2.30764	6.64661e-07	2.63135e-05	√
208	P06870	KLK1_HUMAN	Kallikrein-1 (EC 3.4.21.35) (Kidney/pancreas/salivary gland kallikrein) (Tissue kallikrein)	KLK1	722605	696986	679557	311957	300070	273253	699716	295093	2.37117	1.82652e-05	0.000357375	√
209	O43240	KLK10_HUMAN	Kallikrein-10 (EC 3.4.21.-) (Normal epithelial cell-specific 1) (Protease serine-like 1)	KLK10	44666.3	35593.9	46362.5	41299.2	35619	33449.1	42207.6	36789.1	1.14729	0.254941	>9.999999e-01
210	Q9UBX7	KLK11_HUMAN	Kallikrein-11 (hK11) (EC 3.4.21.-) (Hippostasin) (Serine protease 20) (Trypsin-like protease) [Cleaved into: Kallikrein-11 inactive chain 1; Kallikrein-11 inactive chain 2]	KLK11	272098	328565	339814	111213	111849	104795	313492	109286	2.86856	0.000634464	0.00731845	√
211	Q9UKR3	KLK13_HUMAN	Kallikrein-13 (EC 3.4.21.-) (Kallikrein-like protein 4) (KLK-L4)	KLK13	207683	192668	227910	383096	374417	380529	209420	379347	0.552054	8.62524e-05	0.00125127		√
212	Q9P0G3	KLK14_HUMAN	Kallikrein-14 (hK14) (EC 3.4.21.-) (Kallikrein-like protein 6) (KLK-L6)	KLK14	23288.4	22368.8	23953.4	3073.74	8981.55	17938	23203.5	9997.77	2.32087	0.038436	0.318904
213	P03952	KLKB1_HUMAN	Plasma kallikrein (EC 3.4.21.34) (Fletcher factor) (Kininogenin) (Plasma prekallikrein) (PKK) [Cleaved into: Plasma kallikrein heavy chain; Plasma kallikrein light chain]	KLKB1	2284.37	4185.23	5427.15	112819	104811	96374	3965.58	104668	0.0378872	3.13995e-05	0.000530347		√
214	P01042	KNG1_HUMAN	Kininogen-1 (Alpha-2-thiol proteinase inhibitor) (Fitzgerald factor) (High molecular weight kininogen) (HMWK) (Williams-Fitzgerald-Flaujeac factor) [Cleaved into: Kininogen-1 heavy chain; T-kinin (Ile-Ser-Bradykinin); Bradykinin (Kallidin I); Lysyl-bradykinin (Kallidin II); Kininogen-1 light chain; Low molecular weight growth-promoting factor]	KNG1	74786	90060.9	80947.3	499502	502583	511902	81931.4	504662	0.162349	2.11598e-07	1.42527e-05		√
215	P04264	K2C1_HUMAN	Keratin, type II cytoskeletal 1 (67 kDa cytokeratin) (Cytokeratin-1) (CK-1) (Hair alpha protein) (Keratin-1) (K1) (Type-II keratin Kb1)	KRT1	962210	936471	961167	110404	144996	161512	953282	138971	6.85959	1.20408e-06	4.30205e-05	√
216	P13645	K1C10_HUMAN	Keratin, type I cytoskeletal 10 (Cytokeratin-10) (CK-10) (Keratin-10) (K10)	KRT10	531090	513618	531624	136185	130044	141716	525444	135982	3.86408	5.59184e-07	2.31978e-05	√
217	P02533	K1C14_HUMAN	Keratin, type I cytoskeletal 14 (Cytokeratin-14) (CK-14) (Keratin-14) (K14)	KRT14	490.774	287.129	387.537	159.717	283.314	664.895	388.48	369.309	1.05191	0.912047	>9.999999e-01
218	Q04695	K1C17_HUMAN	Keratin, type I cytoskeletal 17 (39.1) (Cytokeratin-17) (CK-17) (Keratin-17) (K17)	KRT17	639.487	183.248	288.078	217.629	147.395	269.075	370.271	211.366	1.7518	0.326985	>9.999999e-01
219	P13647	K2C5_HUMAN	Keratin, type II cytoskeletal 5 (58 kDa cytokeratin) (Cytokeratin-5) (CK-5) (Keratin-5) (K5) (Type-II keratin Kb5)	KRT5	5430.32	11368.9	2686.76	21263.8	26964.6	4136.43	6495.32	17454.9	0.372119	0.208812	>9.999999e-01
220	P48668	K2C6C_HUMAN	Keratin, type II cytoskeletal 6C (Cytokeratin-6C) (CK-6C) (Cytokeratin-6E) (CK-6E) (Keratin K6h) (Keratin-6C) (K6C) (Type-II keratin Kb12)	KRT6C	65495.1	69020.4	96939.9	174383	170950	153197	77151.8	166177	0.464276	0.00171663	0.0183675		√
221	P35527	K1C9_HUMAN	Keratin, type I cytoskeletal 9 (Cytokeratin-9) (CK-9) (Keratin-9) (K9)	KRT9	749818	756516	787023	97073.2	87111.2	62993	764452	82392.5	9.27818	1.50598e-06	5.08729e-05	√
222	P18428	LBP_HUMAN	Lipopolysaccharide-binding protein (LBP)	LBP	19483.1	1345.55	5818.35	1087.31	26654.1	1011.7	8882.32	9584.36	0.926751	0.948071	>9.999999e-01
223	P31025	LCN1_HUMAN	Lipocalin-1 (Tear lipocalin) (Tlc) (Tear prealbumin) (TP) (von Ebner gland protein) (VEG protein)	LCN1	767208	786279	791583	186021	194247	201483	781690	193917	4.03106	2.80304e-07	1.66396e-05	√
224	P80188	NGAL_HUMAN	Neutrophil gelatinase-associated lipocalin (NGAL) (25 kDa alpha-2-microglobulin-related subunit of MMP-9) (Lipocalin-2) (Oncogene 24p3) (Siderocalin) (p25)	LCN2	873063	851239	851992	711841	716021	609522	858765	679128	1.26451	0.0072161	0.0668147
225	P13796	PLSL_HUMAN	Plastin-2 (L-plastin) (LC64P) (Lymphocyte cytosolic protein 1) (LCP-1)	LCP1	1.41001e+06	1.396e+06	1.30752e+06	371861	351561	364918	1.37117e+06	362780	3.77963	6.5344e-06	0.000162648	√
226	P00338	LDHA_HUMAN	L-lactate dehydrogenase A chain (LDH-A) (EC 1.1.1.27) (Cell proliferation-inducing gene 19 protein) (LDH muscle subunit) (LDH-M) (Renal carcinoma antigen NY-REN-59)	LDHA	3.72412e+06	3.66897e+06	3.75958e+06	940164	1.00576e+06	1.03557e+06	3.71756e+06	993831	3.74063	2.41396e-07	1.50215e-05	√
227	P07195	LDHB_HUMAN	L-lactate dehydrogenase B chain (LDH-B) (EC 1.1.1.27) (LDH heart subunit) (LDH-H) (Renal carcinoma antigen NY-REN-46)	LDHB	31911.3	32175.4	35656	5612.89	13530.1	24140.7	33247.6	14427.9	2.30439	0.0267565	0.229238
228	Q6P5S2	LEG1H_HUMAN	Protein LEG1 homolog	LEG1	1.02596e+06	1.00353e+06	1.04989e+06	132800	143041	136313	1.02646e+06	137385	7.4714	3.39471e-07	1.78384e-05	√
229	P17931	LEG3_HUMAN	Galectin-3 (Gal-3) (35 kDa lectin) (Carbohydrate-binding protein 35) (CBP 35) (Galactose-specific lectin 3) (Galactoside-binding protein) (GALBP) (IgE-binding protein) (L-31) (Laminin-binding protein) (Lectin L-29) (Mac-2 antigen)	LGALS3	3.41736e+06	3.12057e+06	3.41003e+06	1.40435e+06	1.31817e+06	1.54025e+06	3.31599e+06	1.42092e+06	2.33369	8.55104e-05	0.00124816	√
230	Q08380	LG3BP_HUMAN	Galectin-3-binding protein (Basement membrane autoantigen p105) (Lectin galactoside-binding soluble 3-binding protein) (Mac-2-binding protein) (MAC2BP) (Mac-2 BP) (Tumor-associated antigen 90K)	LGALS3BP	1.86186e+07	1.79863e+07	1.81923e+07	8.62722e+06	8.68089e+06	8.40868e+06	1.82657e+07	8.57226e+06	2.13079	1.17215e-06	4.30205e-05	√
231	P47929	LEG7_HUMAN	Galectin-7 (Gal-7) (HKL-14) (PI7) (p53-induced gene 1 protein)	LGALS7	104155	83676.1	91494.5	441383	435531	355179	93108.7	410698	0.226708	0.000366228	0.00437374		√
232	P08519	APOA_HUMAN	Apolipoprotein(a) (Apo(a)) (Lp(a)) (EC 3.4.21.-)	LPA	24519	23983.3	19623.8	605410	601382	602159	22708.7	602984	0.0376606	8.151e-10	5.06632e-07		√
233	P22079	PERL_HUMAN	Lactoperoxidase (LPO) (EC 1.11.1.7) (Salivary peroxidase) (SPO)	LPO	3.84262e+06	3.87994e+06	3.79845e+06	2.47968e+06	2.57616e+06	2.55117e+06	3.84034e+06	2.53567e+06	1.51453	3.98176e-06	0.000105792	√
234	P09960	LKHA4_HUMAN	Leukotriene A-4 hydrolase (LTA-4 hydrolase) (EC 3.3.2.6) (Leukotriene A(4) hydrolase) (Tripeptide aminopeptidase LTA4H) (EC 3.4.11.4)	LTA4H	164826	151875	176142	95033.1	27390.5	27393.3	164281	49939	3.28963	0.00838447	0.0768461
235	P02788	TRFL_HUMAN	Lactotransferrin (Lactoferrin) (EC 3.4.21.-) (Growth-inhibiting protein 12) (Talalactoferrin) [Cleaved into: Lactoferricin-H (Lfcin-H); Kaliocin-1; Lactoferroxin-A; Lactoferroxin-B; Lactoferroxin-C]	LTF	8.39446e+06	8.16694e+06	8.15618e+06	4.67309e+07	4.6382e+07	4.63627e+07	8.2392e+06	4.64919e+07	0.177218	1.1608e-09	5.06632e-07		√
236	P61626	LYSC_HUMAN	Lysozyme C (EC 3.2.1.17) (1,4-beta-N-acetylmuramidase C)	LYZ	1.09038e+06	1.15848e+06	1.13947e+06	328838	687088	485584	1.12944e+06	500504	2.25661	0.0039963	0.039539	√
237	O75367	H2AY_HUMAN	Core histone macro-H2A.1 (Histone macroH2A1) (mH2A1) (Histone H2A.y) (H2A/y) (Medulloblastoma antigen MU-MB-50.205)	MACROH2A1	53149.8	59712.8	69114.5	479175	494999	481794	60659	485322	0.124987	3.80333e-07	1.91351e-05		√
238	P08582	TRFM_HUMAN	Melanotransferrin (Melanoma-associated antigen p97) (CD antigen CD228)	MELTF	1061.31	57245.8	23957	17395.2	12840.5	4824.15	27421.4	11686.6	2.34639	0.399953	>9.999999e-01
239	P14174	MIF_HUMAN	Macrophage migration inhibitory factor (MIF) (EC 5.3.2.1) (Glycosylation-inhibiting factor) (GIF) (L-dopachrome isomerase) (L-dopachrome tautomerase) (EC 5.3.3.12) (Phenylpyruvate tautomerase)	MIF	949121	946820	935703	351510	356648	373564	943882	360574	2.61772	1.96081e-07	1.40504e-05	√
240	P22894	MMP8_HUMAN	Neutrophil collagenase (EC 3.4.24.34) (Matrix metalloproteinase-8) (MMP-8) (PMNL collagenase) (PMNL-CL)	MMP8	149163	118282	168664	58603.5	25956.8	58051.2	145369	47537.2	3.05802	0.00579715	0.0554988
241	P14780	MMP9_HUMAN	Matrix metalloproteinase-9 (MMP-9) (EC 3.4.24.35) (92 kDa gelatinase) (92 kDa type IV collagenase) (Gelatinase B) (GELB) [Cleaved into: 67 kDa matrix metalloproteinase-9; 82 kDa matrix metalloproteinase-9]	MMP9	332052	447726	450969	343698	166312	369520	410249	293177	1.39932	0.19304	>9.999999e-01
242	P41218	MNDA_HUMAN	Myeloid cell nuclear differentiation antigen	MNDA	39214.5	39617.4	43410.2	146600	3246.74	165541	40747.4	105129	0.387593	0.277408	>9.999999e-01
243	P05164	PERM_HUMAN	Myeloperoxidase (MPO) (EC 1.11.2.2) [Cleaved into: Myeloperoxidase; 89 kDa myeloperoxidase; 84 kDa myeloperoxidase; Myeloperoxidase light chain; Myeloperoxidase heavy chain]	MPO	4.41265e+06	4.38885e+06	4.33671e+06	1.89463e+07	1.89325e+07	1.89634e+07	4.37941e+06	1.89474e+07	0.231135	4.5169e-11	1.06809e-07		√
244	P15941	MUC1_HUMAN	Mucin-1 (MUC-1) (Breast carcinoma-associated antigen DF3) (Cancer antigen 15-3) (CA 15-3) (Carcinoma-associated mucin) (Episialin) (H23AG) (Krebs von den Lungen-6) (KL-6) (PEMT) (Peanut-reactive urinary mucin) (PUM) (Polymorphic epithelial mucin) (PEM) (Tumor-associated epithelial membrane antigen) (EMA) (Tumor-associated mucin) (CD antigen CD227) [Cleaved into: Mucin-1 subunit alpha (MUC1-NT) (M…	MUC1	323924	322735	315209	47476.4	300458	119642	320623	155859	2.05713	0.0938624	0.739838
245	Q8WXI7	MUC16_HUMAN	Mucin-16 (MUC-16) (Ovarian cancer-related tumor marker CA125) (CA-125) (Ovarian carcinoma antigen CA125)	MUC16	201971	184968	206745	90442.5	92908.4	82003.5	197895	88451.5	2.23733	0.00012086	0.00164247	√
246	Q9HC84	MUC5B_HUMAN	Mucin-5B (MUC-5B) (Cervical mucin) (High molecular weight salivary mucin MG1) (Mucin-5 subtype B, tracheobronchial) (Sublingual gland mucin)	MUC5B	1.41717e+08	1.50209e+08	1.50903e+08	4.99467e+07	4.91927e+07	4.86882e+07	1.4761e+08	4.92759e+07	2.99558	5.00096e-06	0.000128538	√
247	Q8TAX7	MUC7_HUMAN	Mucin-7 (MUC-7) (Apo-MG2) (Salivary mucin-7)	MUC7	2.23603e+06	2.3984e+06	2.3233e+06	534711	558652	512287	2.31924e+06	535217	4.33328	3.33924e-06	9.18154e-05	√
248	Q14764	MVP_HUMAN	Major vault protein (MVP) (Lung resistance-related protein)	MVP	2679.5	6064.68	29178.3	25398.3	2408.54	22568.5	12640.8	16791.8	0.752798	0.725836	>9.999999e-01
249	P35579	MYH9_HUMAN	Myosin-9 (Cellular myosin heavy chain, type A) (Myosin heavy chain 9) (Myosin heavy chain, non-muscle IIa) (Non-muscle myosin heavy chain A) (NMMHC-A) (Non-muscle myosin heavy chain IIa) (NMMHC II-a) (NMMHC-IIA)	MYH9	87613.7	94288.4	121604	126212	137214	141870	101169	135099	0.748849	0.0407491	0.33574
250	P60660	MYL6_HUMAN	Myosin light polypeptide 6 (17 kDa myosin light chain) (LC17) (Myosin light chain 3) (MLC-3) (Myosin light chain alkali 3) (Myosin light chain A3) (Smooth muscle and nonmuscle myosin light chain alkali 6)	MYL6	129938	160906	164307	204663	211081	207413	151717	207719	0.730395	0.00723345	0.0668147
251	P19878	NCF2_HUMAN	Neutrophil cytosol factor 2 (NCF-2) (67 kDa neutrophil oxidase factor) (NADPH oxidase activator 2) (Neutrophil NADPH oxidase factor 2) (p67-phox)	NCF2	24703.3	54494.8	29937.1	19725.6	16083.7	3866.5	36378.4	13225.3	2.75067	0.0891354	0.704929
252	Q15080	NCF4_HUMAN	Neutrophil cytosol factor 4 (NCF-4) (Neutrophil NADPH oxidase factor 4) (SH3 and PX domain-containing protein 4) (p40-phox) (p40phox)	NCF4	54553.1	56148.4	55481.6	26152.4	25896.8	22704.1	55394.4	24917.8	2.22309	1.43619e-05	0.000300538	√
253	P15531	NDKA_HUMAN	Nucleoside diphosphate kinase A (NDK A) (NDP kinase A) (EC 2.7.4.6) (Granzyme A-activated DNase) (GAAD) (Metastasis inhibition factor nm23) (NM23-H1) (Tumor metastatic process-associated protein)	NME1	87727.6	87238.2	98537.5	4032.17	40558.6	37639.9	91167.8	27410.2	3.32605	0.00656323	0.0620788
254	P55786	PSA_HUMAN	Puromycin-sensitive aminopeptidase (PSA) (EC 3.4.11.14) (Cytosol alanyl aminopeptidase) (AAP-S)	NPEPPS	60133.1	60225.2	62813.1	9317.26	4705.13	11131.7	61057.1	8384.71	7.28196	1.51412e-05	0.000308652	√
255	P80303	NUCB2_HUMAN	Nucleobindin-2 (DNA-binding protein NEFA) (Epididymis secretory protein Li 109) (Gastric cancer antigen Zg4) (Prepronesfatin) [Cleaved into: Nesfatin-1]	NUCB2	46979.6	40821.3	41482.9	10256.1	7960.23	6563.15	43094.6	8259.83	5.21738	9.79099e-05	0.00140317	√
256	Q6UX06	OLFM4_HUMAN	Olfactomedin-4 (OLM4) (Antiapoptotic protein GW112) (G-CSF-stimulated clone 1 protein) (hGC-1) (hOLfD)	OLFM4	91171	73987.5	87326.8	163744	149857	22516.3	84161.8	112039	0.751182	0.571104	>9.999999e-01
257	P02763	A1AG1_HUMAN	Alpha-1-acid glycoprotein 1 (AGP 1) (Orosomucoid-1) (OMD 1)	ORM1	168205	303510	319397	7.39157e+06	7.38174e+06	7.22847e+06	263704	7.33393e+06	0.0359567	6.21491e-08	5.65234e-06		√
258	P07237	PDIA1_HUMAN	Protein disulfide-isomerase (PDI) (EC 5.3.4.1) (Cellular thyroid hormone-binding protein) (Prolyl 4-hydroxylase subunit beta) (p55)	P4HB	346097	401924	336569	218451	190883	196618	361530	201984	1.78989	0.00193447	0.0204212	√
259	P19021	AMD_HUMAN	Peptidyl-glycine alpha-amidating monooxygenase (PAM) [Includes: Peptidylglycine alpha-hydroxylating monooxygenase (PHM) (EC 1.14.17.3); Peptidyl-alpha-hydroxyglycine alpha-amidating lyase (EC 4.3.2.5) (Peptidylamidoglycolate lyase) (PAL)]	PAM	60618	57976.3	52569	18688.2	23605.8	15648.3	57054.5	19314.1	2.95403	0.000339315	0.00411466	√
260	Q8WUM4	PDC6I_HUMAN	Programmed cell death 6-interacting protein (PDCD6-interacting protein) (ALG-2-interacting protein 1) (ALG-2-interacting protein X) (Hp95)	PDCD6IP	512383	512149	519380	199847	141544	157087	514637	166160	3.09725	3.83138e-05	0.000633557	√
261	P07737	PROF1_HUMAN	Profilin-1 (Epididymis tissue protein Li 184a) (Profilin I)	PFN1	1.22678e+06	1.19356e+06	1.18046e+06	259226	284222	231678	1.20027e+06	258375	4.64544	1.34244e-06	4.66824e-05	√
262	P18669	PGAM1_HUMAN	Phosphoglycerate mutase 1 (EC 5.4.2.11) (EC 5.4.2.4) (BPG-dependent PGAM 1) (Phosphoglycerate mutase isozyme B) (PGAM-B)	PGAM1	116186	121053	121753	39285.1	57466.6	33747.1	119664	43499.6	2.75092	0.000496023	0.00580653	√
263	P52209	6PGD_HUMAN	6-phosphogluconate dehydrogenase, decarboxylating (EC 1.1.1.44)	PGD	1.77038e+06	1.80232e+06	1.79048e+06	359477	399304	422890	1.78773e+06	393890	4.53865	2.92638e-07	1.66396e-05	√
264	P00558	PGK1_HUMAN	Phosphoglycerate kinase 1 (EC 2.7.2.3) (Cell migration-inducing gene 10 protein) (Primer recognition protein 2) (PRP 2)	PGK1	494276	451360	448846	124343	132073	134038	464827	130151	3.57144	2.41204e-05	0.000442142	√
265	O75594	PGRP1_HUMAN	Peptidoglycan recognition protein 1 (Peptidoglycan recognition protein short) (PGRP-S)	PGLYRP1	373818	361073	379400	226763	205840	224361	371430	218988	1.69612	5.8166e-05	0.00089313	√
266	Q96PD5	PGRP2_HUMAN	N-acetylmuramoyl-L-alanine amidase (EC 3.5.1.28) (Peptidoglycan recognition protein 2) (Peptidoglycan recognition protein long) (PGRP-L)	PGLYRP2	39718.2	61201.6	59867.1	78260.8	94708.5	99331	53595.6	90766.8	0.590477	0.017013	0.148999
267	P19957	ELAF_HUMAN	Elafin (Elastase-specific inhibitor) (ESI) (Peptidase inhibitor 3) (PI-3) (Protease inhibitor WAP3) (Skin-derived antileukoproteinase) (SKALP) (WAP four-disulfide core domain protein 14)	PI3	69824.3	71673	36584.9	334856	490552	486447	59360.7	437285	0.135748	0.001971	0.0207143		√
268	P01833	PIGR_HUMAN	Polymeric immunoglobulin receptor (PIgR) (Poly-Ig receptor) (Hepatocellular carcinoma-associated protein TB6) [Cleaved into: Secretory component]	PIGR	1.09127e+08	1.06893e+08	1.07252e+08	3.43813e+07	3.41336e+07	3.38704e+07	1.07758e+08	3.41285e+07	3.15741	5.13017e-08	5.5599e-06	√
269	P12273	PIP_HUMAN	Prolactin-inducible protein (Gross cystic disease fluid protein 15) (GCDFP-15) (Prolactin-induced protein) (Secretory actin-binding protein) (SABP) (gp17)	PIP	4.68378e+07	4.57832e+07	4.45111e+07	1.96078e+07	1.97161e+07	1.94098e+07	4.57107e+07	1.95779e+07	2.33481	2.71559e-06	7.92767e-05	√
270	P14618	KPYM_HUMAN	Pyruvate kinase PKM (EC 2.7.1.40) (Cytosolic thyroid hormone-binding protein) (CTHBP) (Opa-interacting protein 3) (OIP-3) (Pyruvate kinase 2/3) (Pyruvate kinase muscle isozyme) (Thyroid hormone-binding protein 1) (THBP1) (Tumor M2-PK) (p58)	PKM	2.82149e+06	2.68547e+06	2.75323e+06	1.30299e+06	1.2832e+06	1.44968e+06	2.7534e+06	1.34529e+06	2.04669	2.78015e-05	0.000487999	√
271	P00747	PLMN_HUMAN	Plasminogen (EC 3.4.21.7) [Cleaved into: Plasmin heavy chain A; Activation peptide; Angiostatin; Plasmin heavy chain A, short form; Plasmin light chain B]	PLG	171051	369468	238319	6.96499e+06	6.96758e+06	6.97332e+06	259613	6.96863e+06	0.0372545	3.42221e-08	4.75643e-06		√
272	P13797	PLST_HUMAN	Plastin-3 (T-plastin)	PLS3	123366	115148	117791	22381	22182.7	28452.9	118768	24338.9	4.87977	7.64192e-06	0.000180704	√
273	P55058	PLTP_HUMAN	Phospholipid transfer protein (Lipid transfer protein II)	PLTP	25519.5	5693.44	21717.1	3985.62	282965	5264.07	17643.4	97404.9	0.181134	0.439341	>9.999999e-01
274	P00491	PNPH_HUMAN	Purine nucleoside phosphorylase (PNP) (EC 2.4.2.1) (Inosine phosphorylase) (Inosine-guanosine phosphorylase)	PNP	197350	191579	188025	37055.3	36937.4	18008.6	192318	30667.1	6.27116	1.9542e-05	0.000375691	√
275	P62937	PPIA_HUMAN	Peptidyl-prolyl cis-trans isomerase A (PPIase A) (EC 5.2.1.8) (Cyclophilin A) (Cyclosporin A-binding protein) (Rotamase A) [Cleaved into: Peptidyl-prolyl cis-trans isomerase A, N-terminally processed]	PPIA	161476	183737	213422	119148	108869	151041	186212	126353	1.47374	0.038382	0.318904
276	P23284	PPIB_HUMAN	Peptidyl-prolyl cis-trans isomerase B (PPIase B) (EC 5.2.1.8) (CYP-S1) (Cyclophilin B) (Rotamase B) (S-cyclophilin) (SCYLP)	PPIB	40365.7	37732.8	37611.1	52159.2	58626.1	56544.6	38569.9	55776.6	0.691506	0.00122436	0.0134037
277	P04280	PRP1_HUMAN	Basic salivary proline-rich protein 1 (Salivary proline-rich protein) [Cleaved into: Proline-rich peptide II-2; Basic peptide IB-6; Peptide P-H]	PRB1	1516.45	409.679	1237.67	12364	686.396	1982.43	1054.6	5010.96	0.210458	0.346381	>9.999999e-01
278	Q06830	PRDX1_HUMAN	Peroxiredoxin-1 (EC 1.11.1.24) (Natural killer cell-enhancing factor A) (NKEF-A) (Proliferation-associated gene protein) (PAG) (Thioredoxin peroxidase 2) (Thioredoxin-dependent peroxide reductase 2) (Thioredoxin-dependent peroxiredoxin 1)	PRDX1	922055	918738	926638	334839	323012	350368	922477	336073	2.74487	2.34245e-07	1.49704e-05	√
279	P30044	PRDX5_HUMAN	Peroxiredoxin-5, mitochondrial (EC 1.11.1.24) (Alu corepressor 1) (Antioxidant enzyme B166) (AOEB166) (Liver tissue 2D-page spot 71B) (PLP) (Peroxiredoxin V) (Prx-V) (Peroxisomal antioxidant enzyme) (TPx type VI) (Thioredoxin peroxidase PMP20) (Thioredoxin-dependent peroxiredoxin 5)	PRDX5	173047	174685	161976	51722	44415.8	5367.91	169903	33835.2	5.02148	0.000804575	0.00919099	√
280	P30041	PRDX6_HUMAN	Peroxiredoxin-6 (EC 1.11.1.27) (1-Cys peroxiredoxin) (1-Cys PRX) (24 kDa protein) (Acidic calcium-independent phospholipase A2) (aiPLA2) (EC 3.1.1.4) (Antioxidant protein 2) (Glutathione-dependent peroxiredoxin) (Liver 2D page spot 40) (Lysophosphatidylcholine acyltransferase 5) (LPC acyltransferase 5) (LPCAT-5) (Lyso-PC acyltransferase 5) (EC 2.3.1.23) (Non-selenium glutathione peroxidase) (NSGP…	PRDX6	927015	819781	835320	316478	264926	308478	860706	296627	2.90164	0.000109041	0.00151672	√
281	P02810	PRPC_HUMAN	Salivary acidic proline-rich phosphoprotein 1/2 (Db-s) (PRP-1/PRP-2) (Parotid acidic protein) (Pa) (Parotid double-band protein) (Parotid isoelectric focusing variant protein) (PIF-S) (Parotid proline-rich protein 1/2) (Pr1/Pr2) (Protein C) [Cleaved into: Salivary acidic proline-rich phosphoprotein 1/2; Salivary acidic proline-rich phosphoprotein 3/4 (Db-F) (PIF-F) (PRP-3/PRP-4) (Protein A); Pept…	PRH1;	402909	214663	230751	573438	641665	595467	282774	603523	0.46854	0.00723013	0.0668147
282	O43490	PROM1_HUMAN	Prominin-1 (Antigen AC133) (Prominin-like protein 1) (CD antigen CD133)	PROM1	1.47266e+06	1.31991e+06	1.37571e+06	392493	476831	437176	1.38943e+06	435500	3.19042	4.75054e-05	0.000764173	√
283	P07225	PROS_HUMAN	Vitamin K-dependent protein S	PROS1	51817.7	33637.2	24184.1	395743	411966	409278	36546.4	405662	0.0900906	2.66189e-06	7.86803e-05		√
284	Q6MZM9	PRR27_HUMAN	Proline-rich protein 27	PRR27	797685	862613	758077	595703	625859	730193	806125	650585	1.23908	0.0377649	0.31555
285	Q16651	PRSS8_HUMAN	Prostasin (EC 3.4.21.-) (Channel-activating protease 1) (CAP1) (Serine protease 8) [Cleaved into: Prostasin light chain; Prostasin heavy chain]	PRSS8	135697	139625	142438	36927.6	58261.8	44880.2	139253	46689.9	2.98252	0.00014333	0.0018814	√
286	P24158	PRTN3_HUMAN	Myeloblastin (EC 3.4.21.76) (AGP7) (C-ANCA antigen) (Leukocyte proteinase 3) (PR-3) (PR3) (Neutrophil proteinase 4) (NP-4) (P29) (Wegener autoantigen)	PRTN3	6.62892e+06	5.97788e+06	6.26234e+06	3.06541e+06	2.99714e+06	2.91993e+06	6.28971e+06	2.99416e+06	2.10066	6.90852e-05	0.00103394	√
287	P28066	PSA5_HUMAN	Proteasome subunit alpha type-5 (Macropain zeta chain) (Multicatalytic endopeptidase complex zeta chain) (Proteasome zeta chain)	PSMA5	43707.9	40907.1	56846.9	59172.7	46482.3	29950	47154	45201.7	1.04319	0.851563	>9.999999e-01
288	P20618	PSB1_HUMAN	Proteasome subunit beta type-1 (EC 3.4.25.1) (Macropain subunit C5) (Multicatalytic endopeptidase complex subunit C5) (Proteasome component C5) (Proteasome gamma chain)	PSMB1	922.369	765.986	717.312	118.916	233.118	411.791	801.889	254.608	3.1495	0.00652973	0.06201
289	P40306	PSB10_HUMAN	Proteasome subunit beta type-10 (EC 3.4.25.1) (Low molecular mass protein 10) (Macropain subunit MECl-1) (Multicatalytic endopeptidase complex subunit MECl-1) (Proteasome MECl-1) (Proteasome subunit beta-2i)	PSMB10	6990.05	2719.29	2861.08	11768.1	2096.28	8494.16	4190.14	7452.84	0.562221	0.361081	>9.999999e-01
290	P49721	PSB2_HUMAN	Proteasome subunit beta type-2 (EC 3.4.25.1) (Macropain subunit C7-I) (Multicatalytic endopeptidase complex subunit C7-I) (Proteasome component C7-I)	PSMB2	1150.87	6027.59	16659.9	22336.9	24932.6	21740.3	7946.13	23003.3	0.345435	0.0324125	0.273729
291	P26022	PTX3_HUMAN	Pentraxin-related protein PTX3 (Pentaxin-related protein PTX3) (Tumor necrosis factor alpha-induced protein 5) (TNF alpha-induced protein 5) (Tumor necrosis factor-inducible gene 14 protein) (TSG-14)	PTX3	18777.2	11826.6	10698.3	2856.66	4650.41	2889.86	13767.4	3465.64	3.97253	0.0165317	0.145322
292	P06737	PYGL_HUMAN	Glycogen phosphorylase, liver form (EC 2.4.1.1)	PYGL	338791	330496	305320	73260	178153	157652	324869	136355	2.38253	0.00497876	0.0480531	√
293	O00391	QSOX1_HUMAN	Sulfhydryl oxidase 1 (hQSOX) (EC 1.8.3.2) (Quiescin Q6)	QSOX1	299247	304910	331458	73533.8	104571	110749	311872	96284.5	3.23906	0.000143624	0.0018814	√
294	P61026	RAB10_HUMAN	Ras-related protein Rab-10 (EC 3.6.5.2)	RAB10	3751.38	2831.21	2111.31	3313.16	3210	5101.66	2897.97	3874.94	0.747874	0.276562	>9.999999e-01
295	P15153	RAC2_HUMAN	Ras-related C3 botulinum toxin substrate 2 (GX) (Small G protein) (p21-Rac2)	RAC2	1.12126e+06	1.10585e+06	1.17101e+06	474476	455385	485436	1.13271e+06	471766	2.40099	6.71089e-06	0.000163597	√
296	P62826	RAN_HUMAN	GTP-binding nuclear protein Ran (Androgen receptor-associated protein 24) (GTPase Ran) (Ras-like protein TC4) (Ras-related nuclear protein)	RAN	108082	105155	87577.6	30468.1	2880.79	27188.4	100272	20179.1	4.96908	0.00176615	0.0188122	√
297	P62834	RAP1A_HUMAN	Ras-related protein Rap-1A (EC 3.6.5.2) (C21KG) (G-22K) (GTP-binding protein smg p21A) (Ras-related protein Krev-1)	RAP1A	250847	228150	241574	85370.9	92937.7	89932.6	240190	89413.7	2.68628	2.6647e-05	0.000475561	√
298	Q9HD89	RETN_HUMAN	Resistin (Adipose tissue-specific secretory factor) (ADSF) (C/EBP-epsilon-regulated myeloid-specific secreted cysteine-rich protein) (Cysteine-rich secreted protein A12-alpha-like 2) (Cysteine-rich secreted protein FIZZ3)	RETN	504924	504039	543285	854460	840019	835902	517416	843460	0.613444	2.07715e-05	0.000394642		√
299	P61586	RHOA_HUMAN	Transforming protein RhoA (EC 3.6.5.2) (Rho cDNA clone 12) (h12)	RHOA	700340	658489	677414	247792	272650	283081	678747	267841	2.53414	1.36502e-05	0.000288196	√
300	P12724	ECP_HUMAN	Eosinophil cationic protein (ECP) (EC 3.1.27.-) (Ribonuclease 3) (RNase 3)	RNASE3	9737.06	45691	11440	73746.2	81506.6	90189.5	22289.4	81814.1	0.272439	0.00923857	0.0840229
301	P13489	RINI_HUMAN	Ribonuclease inhibitor (Placental ribonuclease inhibitor) (Placental RNase inhibitor) (Ribonuclease/angiogenin inhibitor 1) (RAI)	RNH1	61185.4	58126.5	64907.1	18215.3	39190.6	37089.8	61406.4	31498.6	1.9495	0.0126219	0.112628
302	P08865	RSSA_HUMAN	40S ribosomal protein SA (37 kDa laminin receptor precursor) (37LRP) (37/67 kDa laminin receptor) (LRP/LR) (67 kDa laminin receptor) (67LR) (Colon carcinoma laminin-binding protein) (Laminin receptor 1) (LamR) (Laminin-binding protein precursor p40) (LBP/p40) (Multidrug resistance-associated protein MGr1-Ag) (NEM/1CHD4) (Small ribosomal subunit protein uS2)	RPSA	46384.4	52223.8	54677.6	45337.2	45066.3	44219.8	51095.2	44874.4	1.13863	0.0663515	0.535487
303	P31949	S10AB_HUMAN	Protein S100-A11 (Calgizzarin) (Metastatic lymph node gene 70 protein) (MLN 70) (Protein S100-C) (S100 calcium-binding protein A11) [Cleaved into: Protein S100-A11, N-terminally processed]	S100A11	143045	136018	135759	83101	75965.8	74335.8	138274	77800.8	1.77728	7.33779e-05	0.00109128	√
304	P80511	S10AC_HUMAN	Protein S100-A12 (CGRP) (Calcium-binding protein in amniotic fluid 1) (CAAF1) (Calgranulin-C) (CAGC) (Extracellular newly identified RAGE-binding protein) (EN-RAGE) (Migration inhibitory factor-related protein 6) (MRP-6) (p6) (Neutrophil S100 protein) (S100 calcium-binding protein A12) [Cleaved into: Calcitermin]	S100A12	7079.49	18982.6	17163.4	93665	163653	100360	14408.5	119226	0.120851	0.00975301	0.088268
305	Q9HCY8	S10AE_HUMAN	Protein S100-A14 (S100 calcium-binding protein A14) (S114)	S100A14	26886.6	23418.5	25608.1	2268.29	2801.16	6070.31	25304.4	3713.25	6.81462	0.000158536	0.0020374	√
306	P05109	S10A8_HUMAN	Protein S100-A8 (Calgranulin-A) (Calprotectin L1L subunit) (Cystic fibrosis antigen) (CFAG) (Leukocyte L1 complex light chain) (Migration inhibitory factor-related protein 8) (MRP-8) (p8) (S100 calcium-binding protein A8) (Urinary stone protein band A)	S100A8	4.41848e+06	4.28879e+06	4.50412e+06	4.36261e+06	4.38154e+06	4.39359e+06	4.4038e+06	4.37925e+06	1.00561	0.717651	>9.999999e-01
307	P06702	S10A9_HUMAN	Protein S100-A9 (Calgranulin-B) (Calprotectin L1H subunit) (Leukocyte L1 complex heavy chain) (Migration inhibitory factor-related protein 14) (MRP-14) (p14) (S100 calcium-binding protein A9)	S100A9	2.17059e+06	2.13547e+06	2.1044e+06	1.67022e+06	1.66916e+06	1.58805e+06	2.13682e+06	1.64248e+06	1.30097	0.000119278	0.00163035
308	P0DJI8	SAA1_HUMAN	Serum amyloid A-1 protein (SAA) [Cleaved into: Amyloid protein A (Amyloid fibril protein AA); Serum amyloid protein A(2-104); Serum amyloid protein A(3-104); Serum amyloid protein A(2-103); Serum amyloid protein A(2-102); Serum amyloid protein A(4-101)]	SAA1	117940	102043	96317.3	292783	326411	317641	105434	312278	0.337627	6.57967e-05	0.000990992		√
309	P35542	SAA4_HUMAN	Serum amyloid A-4 protein (Constitutively expressed serum amyloid A protein) (C-SAA)	SAA4	9375.31	9269.31	24149.5	64666.8	61461.1	85493.7	14264.7	70540.5	0.20222	0.00334968	0.0337056		√
310	Q6UWP8	SBSN_HUMAN	Suprabasin	SBSN	7116.98	2596.62	190861	8218.29	14406.2	124851	66858.2	49158.3	1.36006	0.819557	>9.999999e-01
311	Q96QR1	SG3A1_HUMAN	Secretoglobin family 3A member 1 (Cytokine HIN-1) (High in normal 1) (Pneumo secretory protein 2) (PnSP-2) (Uteroglobin-related protein 2)	SCGB3A1	155908	151146	148730	103718	92940.2	96011.8	151928	97556.5	1.55733	0.00014401	0.0018814	√
312	O00560	SDCB1_HUMAN	Syntenin-1 (Melanoma differentiation-associated protein 9) (MDA-9) (Pro-TGF-alpha cytoplasmic domain-interacting protein 18) (TACIP18) (Scaffold protein Pbp1) (Syndecan-binding protein 1)	SDCBP	1.29172e+06	1.28358e+06	1.2845e+06	423315	279383	399534	1.2866e+06	367410	3.50181	3.27997e-05	0.000546195	√
313	P01009	A1AT_HUMAN	Alpha-1-antitrypsin (Alpha-1 protease inhibitor) (Alpha-1-antiproteinase) (Serpin A1) [Cleaved into: Short peptide from AAT (SPAAT)]	SERPINA1	1.91869e+06	1.8686e+06	1.91476e+06	5.43892e+06	5.58872e+06	5.41567e+06	1.90069e+06	5.48111e+06	0.346771	3.73011e-07	1.91351e-05		√
314	P01011	AACT_HUMAN	Alpha-1-antichymotrypsin (ACT) (Cell growth-inhibiting gene 24/25 protein) (Serpin A3) [Cleaved into: Alpha-1-antichymotrypsin His-Pro-less]	SERPINA3	128561	220952	111919	2.36412e+06	2.38595e+06	2.33564e+06	153811	2.3619e+06	0.0651217	4.67508e-07	2.08583e-05		√
315	P29622	KAIN_HUMAN	Kallistatin (Kallikrein inhibitor) (Peptidase inhibitor 4) (PI-4) (Serpin A4)	SERPINA4	25307.9	7605.7	67781.8	161459	171674	159739	33565.1	164291	0.204303	0.00200635	0.0209926		√
316	P30740	ILEU_HUMAN	Leukocyte elastase inhibitor (LEI) (Monocyte/neutrophil elastase inhibitor) (EI) (M/NEI) (Peptidase inhibitor 2) (PI-2) (Serpin B1)	SERPINB1	2.35132e+06	2.22335e+06	2.339e+06	623834	613264	625758	2.30456e+06	620952	3.71133	2.09014e-06	6.50322e-05	√
317	Q9UIV8	SPB13_HUMAN	Serpin B13 (HaCaT UV-repressible serpin) (Hurpin) (Headpin) (Peptidase inhibitor 13) (PI-13) (Proteinase inhibitor 13)	SERPINB13	311371	271895	302799	31353.3	41742.1	105889	295355	59661.4	4.95052	0.000846513	0.00962358	√
318	P05120	PAI2_HUMAN	Plasminogen activator inhibitor 2 (PAI-2) (Monocyte Arg-serpin) (Placental plasminogen activator inhibitor) (Serpin B2) (Urokinase inhibitor)	SERPINB2	78715.5	71302.7	62167	16409.4	114497	25568.9	70728.4	52158.4	1.35603	0.588846	>9.999999e-01
319	P29508	SPB3_HUMAN	Serpin B3 (Protein T4-A) (Squamous cell carcinoma antigen 1) (SCCA-1)	SERPINB3	446936	458227	412487	154031	126876	150552	439217	143820	3.05394	5.30341e-05	0.000830572	√
320	P48594	SPB4_HUMAN	Serpin B4 (Leupin) (Peptidase inhibitor 11) (PI-11) (Squamous cell carcinoma antigen 2) (SCCA-2)	SERPINB4	114282	87032	36461.8	22605	21635.8	21536.8	79258.6	21925.9	3.61484	0.0657428	0.532392
321	P36952	SPB5_HUMAN	Serpin B5 (Maspin) (Peptidase inhibitor 5) (PI-5)	SERPINB5	1.82117e+06	1.82697e+06	1.77494e+06	523641	473960	501728	1.80769e+06	499776	3.617	4.66844e-07	2.08583e-05	√
322	P01008	ANT3_HUMAN	Antithrombin-III (ATIII) (Serpin C1)	SERPINC1	200404	136969	106178	1.86818e+06	1.86105e+06	1.86907e+06	147850	1.8661e+06	0.0792295	4.13696e-07	2.00124e-05		√
323	P05546	HEP2_HUMAN	Heparin cofactor 2 (Heparin cofactor II) (HC-II) (Protease inhibitor leuserpin-2) (HLS2) (Serpin D1)	SERPIND1	149709	124025	126175	420405	459300	479800	133303	453168	0.294158	7.70457e-05	0.00113737		√
324	P36955	PEDF_HUMAN	Pigment epithelium-derived factor (PEDF) (Cell proliferation-inducing gene 35 protein) (EPC-1) (Serpin F1)	SERPINF1	659.448	1322.16	652.534	572.277	433.784	688.773	878.049	564.945	1.55422	0.251843	>9.999999e-01
325	P08697	A2AP_HUMAN	Alpha-2-antiplasmin (Alpha-2-AP) (Alpha-2-plasmin inhibitor) (Alpha-2-PI) (Serpin F2)	SERPINF2	66134.8	46461.4	43293	1.21151e+06	1.47969e+06	1.33601e+06	51963.1	1.3424e+06	0.038709	7.74393e-05	0.00113737		√
326	P05155	IC1_HUMAN	Plasma protease C1 inhibitor (C1 Inh) (C1Inh) (C1 esterase inhibitor) (C1-inhibiting factor) (Serpin G1)	SERPING1	205463	327744	352701	1.42019e+06	1.3765e+06	1.47023e+06	295303	1.4223e+06	0.207623	2.87943e-05	0.000496995		√
327	P31947	1433S_HUMAN	14-3-3 protein sigma (Epithelial cell marker protein 1) (Stratifin)	SFN	602818	593400	628337	380725	385494	378658	608185	381626	1.59367	2.86646e-05	0.000496995	√
328	Q9H173	SIL1_HUMAN	Nucleotide exchange factor SIL1 (BiP-associated protein) (BAP)	SIL1	51493	41755.6	38955.5	4504.08	19037.7	7426.87	44068	10322.9	4.26896	0.00446214	0.0436007	√
329	O14745	NHRF1_HUMAN	Na(+)/H(+) exchange regulatory cofactor NHE-RF1 (NHERF-1) (Ezrin-radixin-moesin-binding phosphoprotein 50) (EBP50) (Regulatory cofactor of Na(+)/H(+) exchanger) (Sodium-hydrogen exchanger regulatory factor 1) (Solute carrier family 9 isoform A3 regulatory factor 1)	SLC9A3R1	4326.19	70953.4	75481.7	35293.8	44610.8	35899.2	50253.7	38601.3	1.30187	0.641833	>9.999999e-01
330	P03973	SLPI_HUMAN	Antileukoproteinase (ALP) (BLPI) (HUSI-1) (Mucus proteinase inhibitor) (MPI) (Protease inhibitor WAP4) (Secretory leukocyte protease inhibitor) (Seminal proteinase inhibitor) (WAP four-disulfide core domain protein 4)	SLPI	359784	350783	352670	1.11947e+06	1.08118e+06	1.08237e+06	354412	1.09434e+06	0.323858	5.47288e-07	2.31978e-05		√
331	P02814	SMR3B_HUMAN	Submaxillary gland androgen-regulated protein 3B (Proline-rich peptide P-B) (Proline-rich protein 3) [Cleaved into: Peptide P-A; Peptide D1A]	SMR3B	759535	667203	532781	285658	123005	39229.6	653173	149298	4.37497	0.00673792	0.0634773
332	P35321	SPR1A_HUMAN	Cornifin-A (19 kDa pancornulin) (SPRK) (Small proline-rich protein IA) (SPR-IA)	SPRR1A	37522.3	57570.3	12200.5	10594.4	3182.57	13391.7	35764.3	9056.24	3.94914	0.11853	0.925023
333	P35326	SPR2A_HUMAN	Small proline-rich protein 2A (SPR-2A) (2-1)	SPRR2A	58558.7	66094.8	69653.6	13517.4	18840.2	13041.8	64769	15133.1	4.27996	0.000190614	0.00241034	√
334	P35325	SPR2B_HUMAN	Small proline-rich protein 2B (SPR-2B)	SPRR2B	45497.5	55245.5	3788.58	3013.73	33263	45476.9	34843.9	27251.2	1.27862	0.726183	>9.999999e-01
335	P22531	SPR2E_HUMAN	Small proline-rich protein 2E (SPR-2E) (Small proline-rich protein II) (SPR-II)	SPRR2E	3370.91	16011.2	1678.8	3541.64	18783.7	6116.68	7020.3	9480.68	0.740485	0.725459	>9.999999e-01
336	Q9UBC9	SPRR3_HUMAN	Small proline-rich protein 3 (22 kDa pancornulin) (Cornifin beta) (Esophagin)	SPRR3	830736	835860	708889	140962	161454	146617	791829	149678	5.29022	0.000106171	0.00148554	√
337	P27105	STOM_HUMAN	Stomatin (Erythrocyte band 7 integral membrane protein) (Erythrocyte membrane protein band 7.2) (Protein 7.2b)	STOM	59661	54756.5	64336.8	42306.3	47924.5	18253.8	59584.8	36161.5	1.64774	0.0694781	0.556777
338	P20061	TCO1_HUMAN	Transcobalamin-1 (TC-1) (Haptocorrin) (HC) (Protein R) (Transcobalamin I) (TC I) (TCI)	TCN1	169058	179541	140259	68466.1	40494.8	80694.2	162953	63218.4	2.57761	0.0039642	0.0393863	√
339	P02787	TRFE_HUMAN	Serotransferrin (Transferrin) (Beta-1 metal-binding globulin) (Siderophilin)	TF	1.31415e+06	1.28881e+06	1.32755e+06	7.34551e+06	6.84451e+06	8.46641e+06	1.31017e+06	7.55214e+06	0.173483	0.000201132	0.00252982		√
340	P04155	TFF1_HUMAN	Trefoil factor 1 (Breast cancer estrogen-inducible protein) (PNR-2) (Polypeptide P1.A) (hP1.A) (Protein pS2)	TFF1	32123.1	33261.8	36424.8	14241.7	14231.6	13849.4	33936.6	14107.6	2.40556	0.000105557	0.00148554	√
341	Q07654	TFF3_HUMAN	Trefoil factor 3 (Intestinal trefoil factor) (hITF) (Polypeptide P1.B) (hP1.B)	TFF3	3.44396e+06	2.85908e+06	3.64576e+06	835453	820068	876778	3.31627e+06	844100	3.92876	0.000473323	0.00556837	√
342	P22735	TGM1_HUMAN	Protein-glutamine gamma-glutamyltransferase K (EC 2.3.2.13) (Epidermal TGase) (Transglutaminase K) (TG(K)) (TGK) (TGase K) (Transglutaminase-1) (TGase-1)	TGM1	2610.55	5800.07	9148.28	1982.25	8843.05	1649.19	5852.97	4158.16	1.40758	0.603434	>9.999999e-01
343	Q08188	TGM3_HUMAN	Protein-glutamine gamma-glutamyltransferase E (EC 2.3.2.13) (Transglutaminase E) (TG(E)) (TGE) (TGase E) (Transglutaminase-3) (TGase-3) [Cleaved into: Protein-glutamine gamma-glutamyltransferase E 50 kDa catalytic chain; Protein-glutamine gamma-glutamyltransferase E 27 kDa non-catalytic chain]	TGM3	3.74952e+06	3.61263e+06	3.68173e+06	2.34284e+06	2.35593e+06	2.33913e+06	3.6813e+06	2.34597e+06	1.5692	4.72789e-06	0.000122855	√
344	P01033	TIMP1_HUMAN	Metalloproteinase inhibitor 1 (Erythroid-potentiating activity) (EPA) (Fibroblast collagenase inhibitor) (Collagenase inhibitor) (Tissue inhibitor of metalloproteinases 1) (TIMP-1)	TIMP1	385596	391998	412284	156163	162925	154820	396626	157969	2.51077	9.246e-06	0.000210226	√
345	P29401	TKT_HUMAN	Transketolase (TK) (EC 2.2.1.1)	TKT	221173	189958	196457	61266.3	81654.4	91986.6	202529	78302.4	2.5865	0.000692027	0.00794368	√
346	Q66K66	TM198_HUMAN	Transmembrane protein 198	TMEM198	35993.9	10656.9	44959.6	98340.2	88777.5	35492.1	30536.8	74203.2	0.411529	0.119187	0.927087
347	O60235	TM11D_HUMAN	Transmembrane protease serine 11D (EC 3.4.21.-) (Airway trypsin-like protease) [Cleaved into: Transmembrane protease serine 11D non-catalytic chain; Transmembrane protease serine 11D catalytic chain]	TMPRSS11D	107282	111122	92472.9	83822.3	86564.6	91517.8	103626	87301.6	1.18698	0.0558388	0.455307
348	P60174	TPIS_HUMAN	Triosephosphate isomerase (TIM) (EC 5.3.1.1) (Methylglyoxal synthase) (EC 4.2.3.3) (Triose-phosphate isomerase)	TPI1	138345	145510	125694	72391.5	69185.8	72314.3	136516	71297.2	1.91475	0.000377947	0.00446856	√
349	P02766	TTHY_HUMAN	Transthyretin (ATTR) (Prealbumin) (TBPA)	TTR	142384	123097	147059	845972	769187	759443	137513	791534	0.17373	2.08616e-05	0.000394642		√
350	P68363	TBA1B_HUMAN	Tubulin alpha-1B chain (Alpha-tubulin ubiquitous) (Tubulin K-alpha-1) (Tubulin alpha-ubiquitous chain) [Cleaved into: Detyrosinated tubulin alpha-1B chain]	TUBA1B	552469	536330	502854	316467	406053	411775	530551	378098	1.40321	0.0111174	0.0999571
351	P68371	TBB4B_HUMAN	Tubulin beta-4B chain (Tubulin beta-2 chain) (Tubulin beta-2C chain)	TUBB4B	976794	921576	1.0492e+06	925006	1.03538e+06	1.61989e+06	982524	1.19342e+06	0.823282	0.389573	>9.999999e-01
352	P10599	THIO_HUMAN	Thioredoxin (Trx) (ATL-derived factor) (ADF) (Surface-associated sulphydryl protein) (SASP) (allergen Hom s Trx)	TXN	997052	1.05882e+06	1.17968e+06	229365	288422	265733	1.07852e+06	261173	4.1295	0.000131112	0.00176155	√
353	P19971	TYPH_HUMAN	Thymidine phosphorylase (TP) (EC 2.4.2.4) (Gliostatin) (Platelet-derived endothelial cell growth factor) (PD-ECGF) (TdRPase)	TYMP	94675.5	88424.7	81889.1	36087.4	41642.2	55425	88329.7	44384.8	1.99009	0.00300368	0.0304834	√
354	P0CG48	UBC_HUMAN	Polyubiquitin-C [Cleaved into: Ubiquitin]	UBC	1.08623e+06	1.08237e+06	1.07882e+06	548143	532148	495323	1.08247e+06	525204	2.06105	3.84062e-06	0.000103201	√
355	Q5JXB2	UE2NL_HUMAN	Putative ubiquitin-conjugating enzyme E2 N-like (Epididymis tissue protein Li 174)	UBE2NL	332654	309520	250524	20847.9	69392.6	208026	297566	99422.2	2.99295	0.0317121	0.268774
356	Q16851	UGPA_HUMAN	UTP--glucose-1-phosphate uridylyltransferase (EC 2.7.7.9) (UDP-glucose pyrophosphorylase) (UDPGP) (UGPase)	UGP2	20694	22878.8	2725.9	9777.31	396.194	8674.12	15432.9	6282.54	2.45648	0.263389	>9.999999e-01
357	P50552	VASP_HUMAN	Vasodilator-stimulated phosphoprotein (VASP)	VASP	41355.4	42651.1	42782.6	7797.95	31463.6	30435.2	42263	23232.3	1.81915	0.0696959	0.556777
358	Q99536	VAT1_HUMAN	Synaptic vesicle membrane protein VAT-1 homolog (EC 1.-.-.-)	VAT1	175098	161876	187476	95860.4	66309	64738.1	174817	75635.9	2.3113	0.00138004	0.014901	√
359	P18206	VINC_HUMAN	Vinculin (Metavinculin) (MV)	VCL	458.231	250.261	168.308	356.023	276.679	147.834	292.267	260.179	1.12333	0.776134	>9.999999e-01
360	P55072	TERA_HUMAN	Transitional endoplasmic reticulum ATPase (TER ATPase) (EC 3.6.4.6) (15S Mg(2+)-ATPase p97 subunit) (Valosin-containing protein) (VCP)	VCP	35403.5	46604.2	39675.9	41688.8	49236.6	39032.3	40561.2	43319.2	0.936332	0.570722	>9.999999e-01
361	P04004	VTNC_HUMAN	Vitronectin (VN) (S-protein) (Serum-spreading factor) (V75) [Cleaved into: Vitronectin V65 subunit; Vitronectin V10 subunit; Somatomedin-B]	VTN	80670.3	65987.1	60313.1	2.82273e+06	2.80394e+06	2.79227e+06	68990.2	2.80631e+06	0.0245839	1.42563e-09	5.06632e-07		√
362	P62258	1433E_HUMAN	14-3-3 protein epsilon (14-3-3E)	YWHAE	95576.4	99775.2	100853	48120	29514	20424.7	98735	32686.2	3.02069	0.00135593	0.0147078	√
363	P27348	1433T_HUMAN	14-3-3 protein theta (14-3-3 protein T-cell) (14-3-3 protein tau) (Protein HS1)	YWHAQ	42091	29620.2	32032.5	18825.3	17782.2	19097.3	34581.2	18568.3	1.86238	0.0140292	0.124715
364	P63104	1433Z_HUMAN	14-3-3 protein zeta/delta (Protein kinase C inhibitor protein 1) (KCIP-1)	YWHAZ	836016	846076	857993	229389	241707	252657	846695	241251	3.5096	3.25993e-07	1.75195e-05	√
365	Q96DA0	ZG16B_HUMAN	Zymogen granule protein 16 homolog B	ZG16B	3.30837e+07	3.25235e+07	3.24756e+07	2.84558e+06	2.99101e+06	3.02417e+06	3.26943e+07	2.95359e+06	11.0693	1.29614e-08	2.41914e-06	√
aProteins were considered to be differentially modulated if the Fold Change (FC) among the indicated S/EVs was > ± 1.5 (>1.5 or <0.067) with corrected p-value ≤ 0.05; bp-value calculated by Student's T-test; ccorrected p-value calculated by Benjamini-Yekutieli method.

## Sheet: SEV OSCC_FREE vs SEV OSCC_LNM
#	UniProt Accession Number	UniProt Entry Name	Protein Name	Gene Name	S/EV OSCC_FREE_1	S/EV OSCC_FREE_2	S/EV OSCC_FREE_3	S/EV OSCC_LNM_1	S/EV OSCC_LNM_2	S/EV OSCC_LNM_3	Mean S/EV OSCC_FREE	Mean S/EV OSCC_LNM	Fold OSCC_FREE vs OSCC_LNMa	p-valueb	BY p-valuec	Up-regulated protein	Down-regulated protein
1	P04217	A1BG_HUMAN	Alpha-1B-glycoprotein (Alpha-1-B glycoprotein)	A1BG	333402	144965	196856	399960	388450	398215	225074	395542	0.569028	0.038885	0.363436
2	P01023	A2MG_HUMAN	Alpha-2-macroglobulin (Alpha-2-M) (C3 and PZP-like alpha-2-macroglobulin domain-containing protein 5)	A2M	9.60698e+06	8.60835e+06	9.57709e+06	2.38368e+07	2.73281e+07	2.76748e+07	9.26414e+06	2.62799e+07	0.352518	0.000178794	0.00391467		√
3	A8K2U0	A2ML1_HUMAN	Alpha-2-macroglobulin-like protein 1 (C3 and PZP-like alpha-2-macroglobulin domain-containing protein 9)	A2ML1	4.42747e+06	4.34218e+06	4.41497e+06	1.00638e+06	1.0449e+06	1.06962e+06	4.39488e+06	1.0403e+06	4.22462	5.17774e-08	1.85392e-05	√
4	P12814	ACTN1_HUMAN	Alpha-actinin-1 (Alpha-actinin cytoskeletal isoform) (F-actin cross-linking protein) (Non-muscle alpha-actinin-1)	ACTN1	63610.5	58817.5	61177.5	95718.7	101543	104110	61201.9	100457	0.609233	0.000159231	0.00362043		√
5	O43707	ACTN4_HUMAN	Alpha-actinin-4 (Non-muscle alpha-actinin 4)	ACTN4	93975.3	83338.4	88510.4	2913.78	147552	15438.2	88608	55301.4	1.60228	0.512292	>9.999999e-01
6	P61160	ARP2_HUMAN	Actin-related protein 2 (Actin-like protein 2)	ACTR2	306496	319804	297706	273638	325047	338771	308002	312486	0.985652	0.840171	>9.999999e-01
7	P61158	ARP3_HUMAN	Actin-related protein 3 (Actin-like protein 3)	ACTR3	194465	189614	195098	299561	311527	298163	193059	303084	0.636982	1.78292e-05	0.000666253		√
8	Q8IZP9	AGRG2_HUMAN	Adhesion G-protein coupled receptor G2 (G-protein coupled receptor 64) (Human epididymis-specific protein 6) (He6)	ADGRG2	50294.9	58093.2	75176.5	67207.7	70222.4	80641.8	61188.2	72690.6	0.841762	0.242709	>9.999999e-01
9	P01019	ANGT_HUMAN	Angiotensinogen (Serpin A8) [Cleaved into: Angiotensin-1 (Angiotensin 1-10) (Angiotensin I) (Ang I); Angiotensin-2 (Angiotensin 1-8) (Angiotensin II) (Ang II); Angiotensin-3 (Angiotensin 2-8) (Angiotensin III) (Ang III) (Des-Asp[1]-angiotensin II); Angiotensin-4 (Angiotensin 3-8) (Angiotensin IV) (Ang IV); Angiotensin 1-9; Angiotensin 1-7; Angiotensin 1-5; Angiotensin 1-4]	AGT	230.425	345.235	309.268	513.329	1035.05	1042.31	294.976	863.564	0.34158	0.0332964	0.320058
10	P23526	SAHH_HUMAN	Adenosylhomocysteinase (AdoHcyase) (EC 3.3.1.1) (S-adenosyl-L-homocysteine hydrolase)	AHCY	155484	28491.8	40013.4	106328	170393	39666.7	74662.9	105463	0.707957	0.60783	>9.999999e-01
11	P02765	FETUA_HUMAN	Alpha-2-HS-glycoprotein (Alpha-2-Z-globulin) (Ba-alpha-2-glycoprotein) (Fetuin-A) [Cleaved into: Alpha-2-HS-glycoprotein chain A; Alpha-2-HS-glycoprotein chain B]	AHSG	151167	90715.2	105749	405385	400620	444430	115877	416812	0.278008	0.000192456	0.00413718		√
12	P02768	ALBU_HUMAN	Albumin	ALB	4.63522e+07	4.57879e+07	4.63333e+07	7.38418e+07	7.48776e+07	7.57028e+07	4.61578e+07	7.48074e+07	0.617022	9.32945e-07	8.17068e-05		√
13	P30838	AL3A1_HUMAN	Aldehyde dehydrogenase, dimeric NADP-preferring (EC 1.2.1.5) (ALDHIII) (Aldehyde dehydrogenase 3) (Aldehyde dehydrogenase family 3 member A1)	ALDH3A1	3275.93	22133	18652.1	7119.72	24444.1	4174.84	14687	11912.9	1.23287	0.762536	>9.999999e-01
14	P04075	ALDOA_HUMAN	Fructose-bisphosphate aldolase A (EC 4.1.2.13) (Lung cancer antigen NY-LU-1) (Muscle-type aldolase)	ALDOA	1.68266e+06	1.68943e+06	1.71612e+06	1.38683e+06	1.36648e+06	1.44155e+06	1.69607e+06	1.39829e+06	1.21296	0.000268604	0.00533743
15	P02760	AMBP_HUMAN	Protein AMBP [Cleaved into: Alpha-1-microglobulin (Protein HC) (Alpha-1 microglycoprotein) (Complex-forming glycoprotein heterogeneous in charge); Inter-alpha-trypsin inhibitor light chain (ITI-LC) (Bikunin) (EDC1) (HI-30) (Uronic-acid-rich protein); Trypstatin]	AMBP	25842.7	50409.9	58561.9	242019	237560	304896	44938.2	261492	0.171853	0.000817111	0.0128812		√
16	P0DUB6	AMY1A_HUMAN	Alpha-amylase 1A (EC 3.2.1.1) (1,4-alpha-D-glucan glucanohydrolase 1) (Salivary alpha-amylase)	AMY1A	7.696e+07	7.60145e+07	7.43043e+07	8.17653e+07	8.26946e+07	8.8816e+07	7.57596e+07	8.44253e+07	0.897357	0.0208982	0.20851
17	P15144	AMPN_HUMAN	Aminopeptidase N (AP-N) (hAPN) (EC 3.4.11.2) (Alanyl aminopeptidase) (Aminopeptidase M) (AP-M) (Microsomal aminopeptidase) (Myeloid plasma membrane glycoprotein CD13) (gp150) (CD antigen CD13)	ANPEP	15416.5	2740.41	24974.8	27749.3	31772.2	29977.7	14377.2	29833.1	0.481923	0.0775017	0.686383
18	P04083	ANXA1_HUMAN	Annexin A1 (Annexin I) (Annexin-1) (Calpactin II) (Calpactin-2) (Chromobindin-9) (Lipocortin I) (Phospholipase A2 inhibitory protein) (p35)	ANXA1	3.06715e+06	2.72929e+06	2.82311e+06	3.06913e+06	3.21338e+06	4.48389e+06	2.87318e+06	3.5888e+06	0.800597	0.195242	>9.999999e-01
19	P50995	ANX11_HUMAN	Annexin A11 (56 kDa autoantigen) (Annexin XI) (Annexin-11) (Calcyclin-associated annexin 50) (CAP-50)	ANXA11	37595.7	43073.4	43310.2	43089.2	42837.9	42724.3	41326.4	42883.8	0.963684	0.45172	>9.999999e-01
20	P07355	ANXA2_HUMAN	Annexin A2 (Annexin II) (Annexin-2) (Calpactin I heavy chain) (Calpactin-1 heavy chain) (Chromobindin-8) (Lipocortin II) (Placental anticoagulant protein IV) (PAP-IV) (Protein I) (p36)	ANXA2	198767	139480	197950	168171	221724	267707	178732	219200	0.815384	0.309772	>9.999999e-01
21	P12429	ANXA3_HUMAN	Annexin A3 (35-alpha calcimedin) (Annexin III) (Annexin-3) (Inositol 1,2-cyclic phosphate 2-phosphohydrolase) (Lipocortin III) (Placental anticoagulant protein III) (PAP-III)	ANXA3	736355	702859	726146	1.2797e+06	1.4643e+06	1.47986e+06	721787	1.40795e+06	0.51265	0.000456723	0.00807607		√
22	P08758	ANXA5_HUMAN	Annexin A5 (Anchorin CII) (Annexin V) (Annexin-5) (Calphobindin I) (CBP-I) (Endonexin II) (Lipocortin V) (Placental anticoagulant protein 4) (PP4) (Placental anticoagulant protein I) (PAP-I) (Thromboplastin inhibitor) (Vascular anticoagulant-alpha) (VAC-alpha)	ANXA5	112212	114817	106902	165984	192210	189365	111310	182520	0.609852	0.00117599	0.0169561		√
23	P08133	ANXA6_HUMAN	Annexin A6 (67 kDa calelectrin) (Annexin VI) (Annexin-6) (Calphobindin-II) (CPB-II) (Chromobindin-20) (Lipocortin VI) (Protein III) (p68) (p70)	ANXA6	270859	386995	287065	379231	367101	277218	314973	341184	0.923178	0.617706	>9.999999e-01
24	P02743	SAMP_HUMAN	Serum amyloid P-component (SAP) (9.5S alpha-1-glycoprotein) [Cleaved into: Serum amyloid P-component(1-203)]	APCS	55088.4	40993.3	50612.3	156358	146028	156931	48898	153106	0.319374	4.44935e-05	0.00129891		√
25	P02647	APOA1_HUMAN	Apolipoprotein A-I (Apo-AI) (ApoA-I) (Apolipoprotein A1) [Cleaved into: Proapolipoprotein A-I (ProapoA-I); Truncated apolipoprotein A-I (Apolipoprotein A-I(1-242))]	APOA1	3.49827e+06	3.37981e+06	3.5429e+06	1.63526e+07	1.68856e+07	1.67282e+07	3.47366e+06	1.66554e+07	0.20856	1.48692e-07	3.19639e-05		√
26	P02652	APOA2_HUMAN	Apolipoprotein A-II (Apo-AII) (ApoA-II) (Apolipoprotein A2) [Cleaved into: Proapolipoprotein A-II (ProapoA-II); Truncated apolipoprotein A-II (Apolipoprotein A-II(1-76))]	APOA2	64311.1	61414.5	69111.3	288070	307870	303707	64945.6	299882	0.216571	3.35274e-06	0.000184373		√
27	P06727	APOA4_HUMAN	Apolipoprotein A-IV (Apo-AIV) (ApoA-IV) (Apolipoprotein A4)	APOA4	12297.6	31919.5	15993.8	84730.4	94996.9	45767.6	20070.3	75165	0.267017	0.0270325	0.264145
28	P04114	APOB_HUMAN	Apolipoprotein B-100 (Apo B-100) [Cleaved into: Apolipoprotein B-48 (Apo B-48)]	APOB	1.36077e+06	1.3178e+06	1.40632e+06	1.47963e+06	1.63862e+06	1.77291e+06	1.36163e+06	1.63038e+06	0.835157	0.0385635	0.362244
29	P02654	APOC1_HUMAN	Apolipoprotein C-I (Apo-CI) (ApoC-I) (Apolipoprotein C1) [Cleaved into: Truncated apolipoprotein C-I]	APOC1	42852.4	58095.6	42989.8	373611	321667	354984	47979.3	350087	0.13705	4.64882e-05	0.00132443		√
30	P02656	APOC3_HUMAN	Apolipoprotein C-III (Apo-CIII) (ApoC-III) (Apolipoprotein C3)	APOC3	22109	84051.2	9625.55	40083.4	31946.6	37151.7	38595.3	36393.9	1.06049	0.928769	>9.999999e-01
31	P05090	APOD_HUMAN	Apolipoprotein D (Apo-D) (ApoD)	APOD	71261.5	74425.2	78852	243815	259363	274519	74846.2	259232	0.288723	3.55283e-05	0.00112016		√
32	P02649	APOE_HUMAN	Apolipoprotein E (Apo-E)	APOE	361013	210748	242415	627958	481190	570506	271392	559885	0.484728	0.0099495	0.110977
33	P02749	APOH_HUMAN	Beta-2-glycoprotein 1 (APC inhibitor) (Activated protein C-binding protein) (Anticardiolipin cofactor) (Apolipoprotein H) (Apo-H) (Beta-2-glycoprotein I) (B2GPI) (Beta(2)GPI)	APOH	29364.3	35089.5	15881.7	26229.8	21587.9	10006.7	26778.5	19274.8	1.3893	0.371526	>9.999999e-01
34	P55064	AQP5_HUMAN	Aquaporin-5 (AQP-5)	AQP5	193455	209547	210099	181711	184886	194867	204367	187155	1.09197	0.0631992	0.568227
35	P84077	ARF1_HUMAN	ADP-ribosylation factor 1	ARF1	488313	456942	496290	582176	608155	635965	480515	608765	0.789328	0.00283681	0.0372669
36	P52566	GDIR2_HUMAN	Rho GDP-dissociation inhibitor 2 (Rho GDI 2) (Ly-GDI) (Rho-GDI beta)	ARHGDIB	234862	238267	232156	97413.6	106357	116149	235095	106640	2.20457	2.28279e-05	0.000793823	√
37	O15144	ARPC2_HUMAN	Actin-related protein 2/3 complex subunit 2 (Arp2/3 complex 34 kDa subunit) (p34-ARC)	ARPC2	1506.52	1186.74	4012.15	804.406	3065.23	1198.96	2235.14	1689.53	1.32293	0.655327	>9.999999e-01
38	O15145	ARPC3_HUMAN	Actin-related protein 2/3 complex subunit 3 (Arp2/3 complex 21 kDa subunit) (p21-ARC)	ARPC3	111803	103633	99931.1	202044	206103	206312	105122	204820	0.513244	1.21795e-05	0.00048814		√
39	P25311	ZA2G_HUMAN	Zinc-alpha-2-glycoprotein (Zn-alpha-2-GP) (Zn-alpha-2-glycoprotein)	AZGP1	1.40104e+06	1.05249e+06	1.33387e+06	957432	839527	1.20743e+06	1.26247e+06	1.00146e+06	1.26062	0.161503	>9.999999e-01
40	P20160	CAP7_HUMAN	Azurocidin (Cationic antimicrobial protein CAP37) (Heparin-binding protein) (HBP) (hHBP)	AZU1	274427	167673	176407	2.93364e+06	2.95488e+06	2.44531e+06	206169	2.77794e+06	0.0742165	0.000111072	0.00260045		√
41	P61769	B2MG_HUMAN	Beta-2-microglobulin [Cleaved into: Beta-2-microglobulin form pI 5.3]	B2M	131064	101568	102099	8964.13	70049.2	91342.5	111577	56785.3	1.96489	0.107916	0.908126
42	P15291	B4GT1_HUMAN	Beta-1,4-galactosyltransferase 1 (Beta-1,4-GalTase 1) (Beta4Gal-T1) (b4Gal-T1) (EC 2.4.1.-) (Beta-N-acetylglucosaminyl-glycolipid beta-1,4-galactosyltransferase) (Beta-N-acetylglucosaminylglycopeptide beta-1,4-galactosyltransferase) (EC 2.4.1.38) (Lactose synthase A protein) (EC 2.4.1.22) (N-acetyllactosamine synthase) (EC 2.4.1.90) (Nal synthase) (Neolactotriaosylceramide beta-1,4-galactosyltran…	B4GALT1	361405	362880	367054	149798	153480	155115	363780	152797	2.3808	8.60718e-08	2.26144e-05	√
43	O75531	BAF_HUMAN	Barrier-to-autointegration factor (Breakpoint cluster region protein 1) [Cleaved into: Barrier-to-autointegration factor, N-terminally processed]	BANF1	1768.19	5000.81	2584.37	17145.3	19727.5	19138.7	3117.79	18670.5	0.16699	0.00023692	0.00486019		√
44	P80723	BASP1_HUMAN	Brain acid soluble protein 1 (22 kDa neuronal tissue-enriched acidic protein) (Neuronal axonal membrane protein NAP-22)	BASP1	3955.76	4593.71	4415.44	36021.4	28572.5	28008.9	4321.64	30867.6	0.140006	0.000510083	0.00880413		√
45	P17213	BPI_HUMAN	Bactericidal permeability-increasing protein (BPI) (CAP 57)	BPI	264617	255363	269944	76242.8	37060.6	33158.2	263308	48820.5	5.39339	0.000118376	0.00274429	√
46	Q9NP55	BPIA1_HUMAN	BPI fold-containing family A member 1 (Lung-specific protein X) (Nasopharyngeal carcinoma-related protein) (Palate lung and nasal epithelium clone protein) (Secretory protein in upper respiratory tracts) (Short PLUNC1) (SPLUNC1) (Tracheal epithelium-enriched protein) (Von Ebner protein Hl)	BPIFA1	210987	182136	239698	182222	355299	606300	210940	381273	0.553251	0.242213	>9.999999e-01
47	Q96DR5	BPIA2_HUMAN	BPI fold-containing family A member 2 (Parotid secretory protein) (PSP) (Short palate, lung and nasal epithelium carcinoma-associated protein 2)	BPIFA2	1.79593e+07	1.76341e+07	1.76926e+07	1.70491e+07	1.72657e+07	1.73318e+07	1.7762e+07	1.72155e+07	1.03174	0.0142153	0.150063
48	Q8TDL5	BPIB1_HUMAN	BPI fold-containing family B member 1 (Long palate, lung and nasal epithelium carcinoma-associated protein 1) (von Ebner minor salivary gland protein) (VEMSGP)	BPIFB1	1.00395e+07	9.96298e+06	9.87306e+06	1.37865e+07	1.03071e+07	1.39321e+07	9.9585e+06	1.26753e+07	0.785665	0.0837565	0.736262
49	Q8N4F0	BPIB2_HUMAN	BPI fold-containing family B member 2 (Bactericidal/permeability-increasing protein-like 1) (BPI-like 1) (Long palate, lung and nasal epithelium carcinoma-associated protein 2) (RYSR)	BPIFB2	6.84344e+06	6.23855e+06	6.57329e+06	3.19485e+06	3.80007e+06	4.08177e+06	6.55176e+06	3.69223e+06	1.77447	0.000813845	0.0128812	√
50	Q9BXJ4	C1QT3_HUMAN	Complement C1q tumor necrosis factor-related protein 3 (Collagenous repeat-containing sequence 26 kDa protein) (CORS26) (Secretory protein CORS26)	C1QTNF3	2605.89	2355.47	677.008	7645.36	3061.44	4627.64	1879.46	5111.48	0.367694	0.0935998	0.810734
51	P00736	C1R_HUMAN	Complement C1r subcomponent (EC 3.4.21.41) (Complement component 1 subcomponent r) [Cleaved into: Complement C1r subcomponent heavy chain; Complement C1r subcomponent light chain]	C1R	16083.2	24350.8	71495.8	10866.9	51088.3	31660.1	37309.9	31205.1	1.19564	0.783758	>9.999999e-01
52	P09871	C1S_HUMAN	Complement C1s subcomponent (EC 3.4.21.42) (C1 esterase) (Complement component 1 subcomponent s) [Cleaved into: Complement C1s subcomponent heavy chain; Complement C1s subcomponent light chain]	C1S	14200.2	16050	11403.2	52238	30963.8	54543.7	13884.5	45915.2	0.302394	0.0136927	0.146508
53	P01024	CO3_HUMAN	Complement C3 (C3 and PZP-like alpha-2-macroglobulin domain-containing protein 1) [Cleaved into: Complement C3 beta chain; C3-beta-c (C3bc); Complement C3 alpha chain; C3a anaphylatoxin; Acylation stimulating protein (ASP) (C3adesArg); Complement C3b alpha' chain; Complement C3c alpha' chain fragment 1; Complement C3dg fragment; Complement C3g fragment; Complement C3d fragment; Complement C3f fra…	C3	868482	826611	835930	2.33224e+06	2.51934e+06	2.54198e+06	843674	2.46452e+06	0.342328	1.80135e-05	0.000666253		√
54	P0C0L4	CO4A_HUMAN	Complement C4-A (Acidic complement C4) (C3 and PZP-like alpha-2-macroglobulin domain-containing protein 2) [Cleaved into: Complement C4 beta chain; Complement C4-A alpha chain; C4a anaphylatoxin; C4b-A; C4d-A; Complement C4 gamma chain]	C4A	32357	14136.1	5731.38	7579.38	7423.18	12808.9	17408.2	9270.47	1.87781	0.369524	>9.999999e-01
55	P0C0L5	CO4B_HUMAN	Complement C4-B (Basic complement C4) (C3 and PZP-like alpha-2-macroglobulin domain-containing protein 3) [Cleaved into: Complement C4 beta chain; Complement C4-B alpha chain; C4a anaphylatoxin; C4b-B; C4d-B; Complement C4 gamma chain]	C4B	4375.21	2204.9	3505.45	2814.94	1903.79	5216.76	3361.85	3311.83	1.0151	0.968006	>9.999999e-01
56	P04003	C4BPA_HUMAN	C4b-binding protein alpha chain (C4bp) (Proline-rich protein) (PRP)	C4BPA	114869	90251.9	128345	420131	394087	405966	111155	406728	0.273291	2.54145e-05	0.000846428		√
57	P20851	C4BPB_HUMAN	C4b-binding protein beta chain	C4BPB	44077.1	47849.2	16952.1	154761	156282	41123.7	36292.8	117389	0.309167	0.108389	0.908874
58	P01031	CO5_HUMAN	Complement C5 (C3 and PZP-like alpha-2-macroglobulin domain-containing protein 4) [Cleaved into: Complement C5 beta chain; Complement C5 alpha chain; C5a anaphylatoxin; Complement C5 alpha' chain]	C5	19966.1	9258.14	11225.1	50152.5	55621.2	63895.1	13483.1	56556.3	0.238402	0.00113886	0.0166235		√
59	P13671	CO6_HUMAN	Complement component C6	C6	1742.49	2677.22	2070.09	2392.67	26208.1	30703.4	2163.27	19768.1	0.109432	0.115694	0.963289
60	P10643	CO7_HUMAN	Complement component C7	C7	5883.38	4580.46	2314.5	12435.4	13363.9	17744.9	4259.45	14514.7	0.293457	0.00615555	0.0731442
61	P07357	CO8A_HUMAN	Complement component C8 alpha chain (Complement component 8 subunit alpha)	C8A	557.678	1019.39	5164.53	23345.4	24180.4	18716.8	2247.2	22080.9	0.101771	0.000903659	0.0138756		√
62	P02748	CO9_HUMAN	Complement component C9 [Cleaved into: Complement component C9a; Complement component C9b]	C9	35096.6	41182.6	143938	198913	201000	234608	73405.7	211507	0.34706	0.0205317	0.206534
63	P23280	CAH6_HUMAN	Carbonic anhydrase 6 (EC 4.2.1.1) (Carbonate dehydratase VI) (Carbonic anhydrase VI) (CA-VI) (Salivary carbonic anhydrase) (Secreted carbonic anhydrase)	CA6	5.81914e+06	5.62907e+06	5.19748e+06	9.68815e+06	1.07329e+07	1.06826e+07	5.54856e+06	1.03679e+07	0.535168	0.000238421	0.00486019		√
64	P49913	CAMP_HUMAN	Cathelicidin antimicrobial peptide (18 kDa cationic antimicrobial protein) (CAP-18) (hCAP-18) [Cleaved into: Antibacterial peptide FALL-39 (FALL-39 peptide antibiotic); Antibacterial peptide LL-37]	CAMP	355083	148665	354825	352564	351859	854856	286191	519760	0.550621	0.266686	>9.999999e-01
65	Q86VP6	CAND1_HUMAN	Cullin-associated NEDD8-dissociated protein 1 (Cullin-associated and neddylation-dissociated protein 1) (TBP-interacting protein of 120 kDa A) (TBP-interacting protein 120A) (p120 CAND1)	CAND1	663.976	870.407	297.133	285.765	485.051	650.653	610.506	473.823	1.28847	0.528084	>9.999999e-01
66	Q01518	CAP1_HUMAN	Adenylyl cyclase-associated protein 1 (CAP 1)	CAP1	215866	193970	213270	190038	147346	203457	207702	180280	1.15211	0.207819	>9.999999e-01
67	P04632	CPNS1_HUMAN	Calpain small subunit 1 (CSS1) (Calcium-activated neutral proteinase small subunit) (CANP small subunit) (Calcium-dependent protease small subunit) (CDPS) (Calcium-dependent protease small subunit 1) (Calpain regulatory subunit)	CAPNS1	50933.1	98954.7	122788	92351.9	97135.4	100876	90892	96787.6	0.939087	0.795418	>9.999999e-01
68	P47756	CAPZB_HUMAN	F-actin-capping protein subunit beta (CapZ beta)	CAPZB	312.46	374.727	233.573	573.713	714.388	2383.7	306.92	1223.93	0.250766	0.190683	>9.999999e-01
69	P04040	CATA_HUMAN	Catalase (EC 1.11.1.6)	CAT	978673	976899	986438	1.29792e+06	1.30623e+06	1.33884e+06	980670	1.31433e+06	0.746137	1.29848e-05	0.000511739
70	P08571	CD14_HUMAN	Monocyte differentiation antigen CD14 (Myeloid cell-specific leucine-rich glycoprotein) (CD antigen CD14) [Cleaved into: Monocyte differentiation antigen CD14, urinary form; Monocyte differentiation antigen CD14, membrane-bound form]	CD14	225755	335348	419265	245952	158104	223247	326789	209101	1.56283	0.130061	>9.999999e-01
71	P13987	CD59_HUMAN	CD59 glycoprotein (1F5 antigen) (20 kDa homologous restriction factor) (HRF-20) (HRF20) (MAC-inhibitory protein) (MAC-IP) (MEM43 antigen) (Membrane attack complex inhibition factor) (MACIF) (Membrane inhibitor of reactive lysis) (MIRL) (Protectin) (CD antigen CD59)	CD59	1.99066e+06	1.97951e+06	2.00738e+06	1.1005e+06	1.246e+06	1.14335e+06	1.99252e+06	1.16328e+06	1.71284	4.63549e-05	0.00132443	√
72	O43866	CD5L_HUMAN	CD5 antigen-like (Apoptosis inhibitor expressed by macrophages) (hAIM) (CT-2) (IgM-associated peptide) (SP-alpha)	CD5L	150625	74196.1	148014	349011	405259	387616	124279	380629	0.326509	0.00103724	0.0154258		√
73	P21926	CD9_HUMAN	CD9 antigen (5H9 antigen) (Cell growth-inhibiting gene 2 protein) (Leukocyte antigen MIC3) (Motility-related protein) (MRP-1) (Tetraspanin-29) (Tspan-29) (p24) (CD antigen CD9)	CD9	197183	187341	240739	131985	134747	138547	208421	135093	1.5428	0.011337	0.124111
74	P60953	CDC42_HUMAN	Cell division control protein 42 homolog (EC 3.6.5.2) (G25K GTP-binding protein)	CDC42	142760	150346	145682	150822	151140	145616	146263	149193	0.980361	0.361058	>9.999999e-01
75	Q15517	CDSN_HUMAN	Corneodesmosin (S protein)	CDSN	296183	306593	171081	12709.4	103767	56534.7	257952	57670.3	4.47288	0.0169921	0.177006
76	P13688	CEAM1_HUMAN	Carcinoembryonic antigen-related cell adhesion molecule 1 (Biliary glycoprotein 1) (BGP-1) (CD antigen CD66a)	CEACAM1	109424	113657	123681	45828.2	51294.3	53232.2	115587	50118.2	2.30629	0.000163684	0.00365146	√
77	P40199	CEAM6_HUMAN	Carcinoembryonic antigen-related cell adhesion molecule 6 (Non-specific crossreacting antigen) (Normal cross-reacting antigen) (CD antigen CD66c)	CEACAM6	42921.1	133842	120804	170559	167925	182726	99189.2	173737	0.570917	0.0604864	0.549061
78	P31997	CEAM8_HUMAN	Carcinoembryonic antigen-related cell adhesion molecule 8 (CD67 antigen) (Carcinoembryonic antigen CGM6) (Non-specific cross-reacting antigen NCA-95) (CD antigen CD66b)	CEACAM8	13054.2	38544.2	36659.4	60155.7	60848.9	67505.7	29419.3	62836.7	0.468185	0.0172738	0.17915
79	P00751	CFAB_HUMAN	Complement factor B (EC 3.4.21.47) (C3/C5 convertase) (Glycine-rich beta glycoprotein) (GBG) (PBF2) (Properdin factor B) [Cleaved into: Complement factor B Ba fragment; Complement factor B Bb fragment]	CFB	96168.6	99260.6	89937.6	84226.3	63884.3	69123.1	95122.3	72411.3	1.31364	0.0273581	0.266223
80	P08603	CFAH_HUMAN	Complement factor H (H factor 1)	CFH	343585	333106	78771.9	429648	396800	336942	251821	387797	0.649363	0.208327	>9.999999e-01
81	P23528	COF1_HUMAN	Cofilin-1 (18 kDa phosphoprotein) (p18) (Cofilin, non-muscle isoform)	CFL1	172251	184820	173849	147802	112930	100055	176973	120262	1.47156	0.0185868	0.190265
82	Q14CN2	CLCA4_HUMAN	Calcium-activated chloride channel regulator 4 (EC 3.4.-.-) (Calcium-activated chloride channel family member 4) (hCLCA4) (Calcium-activated chloride channel protein 2) (CaCC-2) (hCaCC-2) (Chloride channel accessory 4) [Cleaved into: Calcium-activated chloride channel regulator 4, 110 kDa form; Calcium-activated chloride channel regulator 4, 30 kDa form]	CLCA4	329328	319599	343540	328475	380985	302556	330822	337338	0.980684	0.800209	>9.999999e-01
83	O00299	CLIC1_HUMAN	Chloride intracellular channel protein 1 (Chloride channel ABP) (Nuclear chloride ion channel 27) (NCC27) (Regulatory nuclear chloride ion channel protein) (hRNCC)	CLIC1	93215.4	67383.4	83643.6	40322.7	45776.1	99810.6	81414.1	61969.8	1.31377	0.395078	>9.999999e-01
84	P10909	CLUS_HUMAN	Clusterin (Aging-associated gene 4 protein) (Apolipoprotein J) (Apo-J) (Complement cytolysis inhibitor) (CLI) (Complement-associated protein SP-40,40) (Ku70-binding protein 1) (NA1/NA2) (Sulfated glycoprotein 2) (SGP-2) (Testosterone-repressed prostate message 2) (TRPM-2) [Cleaved into: Clusterin beta chain (ApoJalpha) (Complement cytolysis inhibitor a chain); Clusterin alpha chain (ApoJbeta) (Co…	CLU	1.72484e+06	1.54951e+06	1.64498e+06	1.21791e+06	1.26753e+06	1.40097e+06	1.63978e+06	1.29547e+06	1.26578	0.0098872	0.110804
85	P31146	COR1A_HUMAN	Coronin-1A (Coronin-like protein A) (Clipin-A) (Coronin-like protein p57) (Tryptophan aspartate-containing coat protein) (TACO)	CORO1A	549978	522695	538144	630491	640301	639729	536939	636840	0.843129	0.000301836	0.00585028
86	P00450	CERU_HUMAN	Ceruloplasmin (EC 1.16.3.1) (Ferroxidase)	CP	166603	86990.3	112944	507643	446013	670871	122179	541509	0.225627	0.00412635	0.0519008
87	P16870	CBPE_HUMAN	Carboxypeptidase E (CPE) (EC 3.4.17.10) (Carboxypeptidase H) (CPH) (Enkephalin convertase) (Prohormone-processing carboxypeptidase)	CPE	222119	230476	151523	135048	146469	137777	201373	139765	1.4408	0.0714161	0.634864
88	O75131	CPNE3_HUMAN	Copine-3 (Copine III)	CPNE3	2072.19	1545.45	3228.86	15604.5	9132.64	14563	2282.17	13100	0.174211	0.00636832	0.0749195
89	P54108	CRIS3_HUMAN	Cysteine-rich secretory protein 3 (CRISP-3) (Specific granule protein of 28 kDa) (SGP28)	CRISP3	594538	601243	607462	409522	410508	426238	601081	415423	1.44692	9.36697e-06	0.000395528
90	Q9UBG3	CRNN_HUMAN	Cornulin (53 kDa putative calcium-binding protein) (53 kDa squamous epithelial-induced stress protein) (58 kDa heat shock protein) (Squamous epithelial heat shock protein 53) (Tumor-related protein)	CRNN	278406	330281	484980	238207	183749	179869	364556	200609	1.81725	0.0647729	0.58017
91	P01037	CYTN_HUMAN	Cystatin-SN (Cystain-SA-I) (Cystatin-1) (Salivary cystatin-SA-1)	CST1	4.90959e+06	3.02017e+06	4.61046e+06	4.72776e+06	2.83282e+06	4.6728e+06	4.18008e+06	4.0778e+06	1.02508	0.910578	>9.999999e-01
92	P09228	CYTT_HUMAN	Cystatin-SA (Cystatin-2) (Cystatin-S5)	CST2	657735	639669	623442	871030	875280	822264	640282	856191	0.747826	0.000392304	0.00724735
93	P01034	CYTC_HUMAN	Cystatin-C (Cystatin-3) (Gamma-trace) (Neuroendocrine basic polypeptide) (Post-gamma-globulin)	CST3	636333	648903	632239	763555	741659	759687	639158	754967	0.846604	0.000160863	0.0036227
94	P01036	CYTS_HUMAN	Cystatin-S (Cystatin-4) (Cystatin-SA-III) (Salivary acidic protein 1)	CST4	9271	11229.1	5859.59	206647	169964	108737	8786.56	161783	0.0543109	0.00588886	0.0703287
95	P28325	CYTD_HUMAN	Cystatin-D (Cystatin-5)	CST5	2.21472e+06	2.12503e+06	2.05612e+06	3.09643e+06	3.37766e+06	3.17627e+06	2.13196e+06	3.21679e+06	0.66276	0.00034165	0.00638262		√
96	P04080	CYTB_HUMAN	Cystatin-B (CPI-B) (Liver thiol proteinase inhibitor) (Stefin-B)	CSTB	2.59515e+06	2.40408e+06	2.56772e+06	1.62431e+06	1.56048e+06	1.5469e+06	2.52232e+06	1.57723e+06	1.59921	0.000124245	0.00285239	√
97	P08311	CATG_HUMAN	Cathepsin G (CG) (EC 3.4.21.20)	CTSG	1.42264e+06	1.39446e+06	1.41229e+06	4.85217e+06	4.97784e+06	5.0789e+06	1.4098e+06	4.96964e+06	0.283682	7.1135e-07	7.46998e-05		√
98	P59666	DEF3_HUMAN	Neutrophil defensin 3 (Defensin, alpha 3) (HNP-3) (HP-3) (HP3) [Cleaved into: HP 3-56; Neutrophil defensin 2 (HNP-2) (HP-2) (HP2)]	DEFA3	1.14273e+08	1.40924e+08	1.34545e+08	1.03402e+08	7.43544e+07	8.91935e+07	1.29914e+08	8.89833e+07	1.45998	0.0243534	0.239946
99	Q9UGM3	DMBT1_HUMAN	Deleted in malignant brain tumors 1 protein (Glycoprotein 340) (Gp-340) (Hensin) (Salivary agglutinin) (SAG) (Surfactant pulmonary-associated D-binding protein)	DMBT1	1.73542e+07	1.69797e+07	1.72101e+07	2.18498e+07	2.13613e+07	2.12238e+07	1.71813e+07	2.14783e+07	0.799939	3.98123e-05	0.00120695
100	P27487	DPP4_HUMAN	Dipeptidyl peptidase 4 (EC 3.4.14.5) (ADABP) (Adenosine deaminase complexing protein 2) (ADCP-2) (Dipeptidyl peptidase IV) (DPP IV) (T-cell activation antigen CD26) (TP103) (CD antigen CD26) [Cleaved into: Dipeptidyl peptidase 4 membrane form (Dipeptidyl peptidase IV membrane form); Dipeptidyl peptidase 4 soluble form (Dipeptidyl peptidase IV soluble form)]	DPP4	1.42661e+06	1.38189e+06	1.45711e+06	580251	549038	565540	1.42187e+06	564943	2.51684	3.4507e-06	0.000185447	√
101	Q02487	DSC2_HUMAN	Desmocollin-2 (Cadherin family member 2) (Desmocollin-3) (Desmosomal glycoprotein II) (Desmosomal glycoprotein III)	DSC2	365741	431064	363577	239717	255611	266084	386794	253804	1.52399	0.00475592	0.0577397
102	Q02413	DSG1_HUMAN	Desmoglein-1 (Cadherin family member 4) (Desmosomal glycoprotein 1) (DG1) (DGI) (Pemphigus foliaceus antigen)	DSG1	1.10051e+06	1.04004e+06	957609	482883	682626	713662	1.03272e+06	626390	1.64869	0.00818351	0.0943957
103	P32926	DSG3_HUMAN	Desmoglein-3 (130 kDa pemphigus vulgaris antigen) (PVA) (Cadherin family member 6)	DSG3	456640	465649	499459	307117	307794	287135	473916	300682	1.57614	0.000295916	0.00578294	√
104	Q16610	ECM1_HUMAN	Extracellular matrix protein 1 (Secretory component p85)	ECM1	708068	689433	696676	752429	754464	824728	698059	777207	0.898164	0.0314776	0.303809
105	Q5VTE0	EF1A3_HUMAN	Putative elongation factor 1-alpha-like 3 (EF-1-alpha-like 3) (Eukaryotic elongation factor 1 A-like 3) (eEF1A-like 3) (Eukaryotic translation elongation factor 1 alpha-1 pseudogene 5)	EEF1A1P5	491598	485645	499991	379058	437423	409727	492411	408736	1.20472	0.00852613	0.0973975
106	P26641	EF1G_HUMAN	Elongation factor 1-gamma (EF-1-gamma) (eEF-1B gamma)	EEF1G	57988.2	34701.9	45610.9	17049.3	48120.9	80044.6	46100.3	48405	0.952389	0.911119	>9.999999e-01
107	P13639	EF2_HUMAN	Elongation factor 2 (EF-2)	EEF2	128055	129806	101094	145935	145750	127710	119651	139798	0.855886	0.143303	>9.999999e-01
108	P08246	ELNE_HUMAN	Neutrophil elastase (EC 3.4.21.37) (Bone marrow serine protease) (Elastase-2) (Human leukocyte elastase) (HLE) (Medullasin) (PMN elastase)	ELANE	111785	76843.2	60432.5	1.20311e+06	1.1954e+06	1.23851e+06	83020.3	1.21234e+06	0.0684794	6.0534e-07	7.15707e-05		√
109	P06733	ENOA_HUMAN	Alpha-enolase (EC 4.2.1.11) (2-phospho-D-glycerate hydro-lyase) (C-myc promoter-binding protein) (Enolase 1) (MBP-1) (MPB-1) (Non-neural enolase) (NNE) (Phosphopyruvate hydratase) (Plasminogen-binding protein)	ENO1	950672	748613	921970	872562	851597	861348	873752	861835	1.01383	0.860075	>9.999999e-01
110	Q96HE7	ERO1A_HUMAN	ERO1-like protein alpha (ERO1-L) (ERO1-L-alpha) (EC 1.8.4.-) (Endoplasmic oxidoreductin-1-like protein) (Endoplasmic reticulum oxidoreductase alpha) (Oxidoreductin-1-L-alpha)	ERO1A	712669	697649	667952	139132	197817	143304	692757	160084	4.32745	2.06762e-05	0.00072973	√
111	P15311	EZRI_HUMAN	Ezrin (Cytovillin) (Villin-2) (p81)	EZR	83446.9	104014	92362	33701.5	36216.1	38949.1	93274.4	36288.9	2.57033	0.000751849	0.0120943	√
112	P00748	FA12_HUMAN	Coagulation factor XII (EC 3.4.21.38) (Hageman factor) (HAF) [Cleaved into: Coagulation factor XIIa heavy chain; Beta-factor XIIa part 1; Coagulation factor XIIa light chain (Beta-factor XIIa part 2)]	F12	3131.86	11871.9	7520.88	44414.3	49126.7	60781.8	7508.2	51440.9	0.145958	0.00131321	0.0185945		√
113	P00734	THRB_HUMAN	Prothrombin (EC 3.4.21.5) (Coagulation factor II) [Cleaved into: Activation peptide fragment 1; Activation peptide fragment 2; Thrombin light chain; Thrombin heavy chain]	F2	53576.6	38967.6	56790.6	89699.8	129267	115053	49778.3	111340	0.447084	0.00860205	0.097473
114	Q01469	FABP5_HUMAN	Fatty acid-binding protein 5 (Epidermal-type fatty acid-binding protein) (E-FABP) (Fatty acid-binding protein, epidermal) (Psoriasis-associated fatty acid-binding protein homolog) (PA-FABP)	FABP5	2.19091e+06	2.32066e+06	2.37288e+06	1.13816e+06	1.17492e+06	1.0657e+06	2.29482e+06	1.12626e+06	2.03756	4.94009e-05	0.00139066	√
115	Q9Y6R7	FCGBP_HUMAN	IgGFc-binding protein (Fcgamma-binding protein antigen) (FcgammaBP)	FCGBP	4.16217e+06	4.12975e+06	4.12931e+06	2.26979e+06	2.38157e+06	2.31925e+06	4.14041e+06	2.32354e+06	1.78194	7.44422e-07	7.46998e-05	√
116	O00602	FCN1_HUMAN	Ficolin-1 (Collagen/fibrinogen domain-containing protein 1) (Ficolin-A) (Ficolin-alpha) (M-ficolin)	FCN1	125248	114865	118400	334190	322475	331531	119504	329399	0.362796	1.4726e-06	0.000108581		√
117	P02671	FIBA_HUMAN	Fibrinogen alpha chain [Cleaved into: Fibrinopeptide A; Fibrinogen alpha chain]	FGA	407137	543867	479127	1.73999e+06	1.72461e+06	1.57381e+06	476710	1.67947e+06	0.283846	5.36675e-05	0.001493		√
118	P02675	FIBB_HUMAN	Fibrinogen beta chain [Cleaved into: Fibrinopeptide B; Fibrinogen beta chain]	FGB	1.01616e+06	964539	965108	4.66168e+06	4.79311e+06	4.6915e+06	981936	4.71543e+06	0.208239	1.08553e-07	2.56689e-05		√
119	P02679	FIBG_HUMAN	Fibrinogen gamma chain	FGG	1.78942e+06	1.76083e+06	1.83636e+06	4.96957e+06	4.91155e+06	5.26216e+06	1.79553e+06	5.04776e+06	0.355709	7.9961e-06	0.000356754		√
120	P62942	FKB1A_HUMAN	Peptidyl-prolyl cis-trans isomerase FKBP1A (PPIase FKBP1A) (EC 5.2.1.8) (12 kDa FK506-binding protein) (12 kDa FKBP) (FKBP-12) (Calstabin-1) (FK506-binding protein 1A) (FKBP-1A) (Immunophilin FKBP12) (Rotamase)	FKBP1A	124162	131076	128382	89426.4	56129.8	84680.3	127873	76745.5	1.6662	0.00847766	0.097314
121	P21333	FLNA_HUMAN	Filamin-A (FLN-A) (Actin-binding protein 280) (ABP-280) (Alpha-filamin) (Endothelial actin-binding protein) (Filamin-1) (Non-muscle filamin)	FLNA	43675.5	14547.6	25873.5	59105.7	50511.5	31042.3	28032.2	46886.5	0.597873	0.18725	>9.999999e-01
122	Q06828	FMOD_HUMAN	Fibromodulin (FM) (Collagen-binding 59 kDa protein) (Keratan sulfate proteoglycan fibromodulin) (KSPG fibromodulin)	FMOD	39214.9	44364	35110.5	42015.5	61203.8	57709.1	39563.1	53642.8	0.737529	0.0954889	0.821082
123	P02751	FINC_HUMAN	Fibronectin (FN) (Cold-insoluble globulin) (CIG) [Cleaved into: Anastellin; Ugl-Y1; Ugl-Y2; Ugl-Y3]	FN1	254074	310656	515274	792174	903568	927745	360001	874496	0.411667	0.0045673	0.0568423
124	P15328	FOLR1_HUMAN	Folate receptor alpha (FR-alpha) (Adult folate-binding protein) (FBP) (Folate receptor 1) (Folate receptor, adult) (KB cells FBP) (Ovarian tumor-associated antigen MOv18)	FOLR1	277558	482085	259351	335097	190075	364397	339665	296523	1.14549	0.654831	>9.999999e-01
125	P02794	FRIH_HUMAN	Ferritin heavy chain (Ferritin H subunit) (EC 1.16.3.1) (Cell proliferation-inducing gene 15 protein) [Cleaved into: Ferritin heavy chain, N-terminally processed]	FTH1	662.2	1847.9	1771	2101.58	4941.03	1557.06	1427.03	2866.56	0.497822	0.266911	>9.999999e-01
126	P02792	FRIL_HUMAN	Ferritin light chain (Ferritin L subunit)	FTL	20611.5	15209	19295.5	73513.4	68521.2	71138.4	18372	71057.7	0.258551	1.71822e-05	0.000666062		√
127	P11413	G6PD_HUMAN	Glucose-6-phosphate 1-dehydrogenase (G6PD) (EC 1.1.1.49)	G6PD	43029	36105.7	46058.4	49454	53750.9	24342.5	41731	42515.8	0.981542	0.93898	>9.999999e-01
128	Q14697	GANAB_HUMAN	Neutral alpha-glucosidase AB (EC 3.2.1.207) (Alpha-glucosidase 2) (Glucosidase II subunit alpha)	GANAB	341456	385076	338669	431781	351404	445157	355067	409447	0.867185	0.173776	>9.999999e-01
129	P04406	G3P_HUMAN	Glyceraldehyde-3-phosphate dehydrogenase (GAPDH) (EC 1.2.1.12) (Peptidyl-cysteine S-nitrosylase GAPDH) (EC 2.6.99.-)	GAPDH	1.1962e+06	1.12805e+06	1.15219e+06	2.30038e+06	2.29958e+06	2.72499e+06	1.15881e+06	2.44165e+06	0.474602	0.000855941	0.013324		√
130	P02774	VTDB_HUMAN	Vitamin D-binding protein (DBP) (VDB) (Gc protein-derived macrophage activating factor) (Gc-MAF) (GcMAF) (Gc-globulin) (Group-specific component) (Gc) (Vitamin D-binding protein-macrophage activating factor) (DBP-maf)	GC	256131	286894	271339	627913	697307	551425	271455	625548	0.433947	0.00119163	0.0170775		√
131	P28676	GRAN_HUMAN	Grancalcin	GCA	73944.5	60761.7	71775	81929.3	73942.9	83715.2	68827	79862.5	0.861819	0.0949957	0.819822
132	P50395	GDIB_HUMAN	Rab GDP dissociation inhibitor beta (Rab GDI beta) (Guanosine diphosphate dissociation inhibitor 2) (GDI-2)	GDI2	174569	181987	180592	109991	73133.1	72478.6	179049	85200.8	2.1015	0.00173753	0.0238874	√
133	P35754	GLRX1_HUMAN	Glutaredoxin-1 (Thioltransferase-1) (TTase-1)	GLRX	232296	232304	228203	134801	165164	157606	230934	152524	1.51408	0.00105183	0.015545	√
134	P15104	GLNA_HUMAN	Glutamine synthetase (GS) (EC 6.3.1.2) (Glutamate--ammonia ligase) (Palmitoyltransferase GLUL) (EC 2.3.1.225)	GLUL	162812	166520	158073	67705.9	94764.5	71541.5	162468	78004	2.08282	0.000658408	0.0107168	√
135	P06744	G6PI_HUMAN	Glucose-6-phosphate isomerase (GPI) (EC 5.3.1.9) (Autocrine motility factor) (AMF) (Neuroleukin) (NLK) (Phosphoglucose isomerase) (PGI) (Phosphohexose isomerase) (PHI) (Sperm antigen 36) (SA-36)	GPI	257104	228074	238673	304442	470764	429330	241283	401512	0.600937	0.0341762	0.325865
136	Q9NZH0	GPC5B_HUMAN	G-protein coupled receptor family C group 5 member B (A-69G12.1) (Retinoic acid-induced gene 2 protein) (RAIG-2)	GPRC5B	146827	130929	133209	141751	134767	159519	136988	145346	0.9425	0.400097	>9.999999e-01
137	Q9NQ84	GPC5C_HUMAN	G-protein coupled receptor family C group 5 member C (Retinoic acid-induced gene 3 protein) (RAIG-3)	GPRC5C	112761	123620	114693	116404	113611	116768	117024	115595	1.01237	0.703039	>9.999999e-01
138	P28799	GRN_HUMAN	Progranulin (PGRN) (Acrogranin) (Epithelin precursor) (Glycoprotein of 88 Kda) (GP88) (Glycoprotein 88) (Granulin precursor) (PC cell-derived growth factor) (PCDGF) (Proepithelin) (PEPI) [Cleaved into: Paragranulin; Granulin-1 (Granulin G); Granulin-2 (Granulin F); Granulin-3 (Epithelin-2) (Granulin B); Granulin-4 (Epithelin-1) (Granulin A); Granulin-5 (Granulin C); Granulin-6 (Granulin D); Granu…	GRN	23627.3	24371.5	32629	25548.5	23959.6	17794.1	26875.9	22434	1.198	0.299552	>9.999999e-01
139	P06396	GELS_HUMAN	Gelsolin (AGEL) (Actin-depolymerizing factor) (ADF) (Brevin)	GSN	555936	652606	694930	797704	871620	879458	634491	849594	0.746816	0.0115265	0.125604
140	P09211	GSTP1_HUMAN	Glutathione S-transferase P (EC 2.5.1.18) (GST class-pi) (GSTP1-1)	GSTP1	3.97051e+06	3.93577e+06	3.95882e+06	1.56345e+06	1.66787e+06	1.65406e+06	3.95503e+06	1.62846e+06	2.4287	2.83004e-07	4.43113e-05	√
141	Q6FI13	H2A2A_HUMAN	Histone H2A type 2-A (H2A-clustered histone 18) (H2A-clustered histone 19) (Histone H2A.2) (Histone H2A/o)	H2AC18	2293.63	3724.29	26852	401792	415689	412392	10956.6	409958	0.0267263	1.5446e-06	0.000108581		√
142	Q99879	H2B1M_HUMAN	Histone H2B type 1-M (Histone H2B.e) (H2B/e)	H2BC14	2.52916e+06	2.44938e+06	2.56575e+06	1.92379e+07	1.91209e+07	1.91278e+07	2.51476e+06	1.91622e+07	0.131236	5.34675e-10	1.08359e-06		√
143	Q16778	H2B2E_HUMAN	Histone H2B type 2-E (H2B-clustered histone 21) (Histone H2B-GL105) (Histone H2B.q) (H2B/q)	H2BC21	24967.1	7527.38	6946.76	119495	133790	126442	13147.1	126576	0.103867	9.53891e-05	0.00230165		√
144	P62805	H4_HUMAN	Histone H4	H4C1	2.83827e+06	2.95597e+06	3.0291e+06	2.32763e+07	2.39441e+07	2.3885e+07	2.94111e+06	2.37018e+07	0.124088	7.63731e-08	2.25744e-05		√
145	Q14520	HABP2_HUMAN	Hyaluronan-binding protein 2 (EC 3.4.21.-) (Factor VII-activating protease) (Factor seven-activating protease) (FSAP) (Hepatocyte growth factor activator-like protein) (Plasma hyaluronan-binding protein) [Cleaved into: Hyaluronan-binding protein 2 50 kDa heavy chain; Hyaluronan-binding protein 2 50 kDa heavy chain alternate form; Hyaluronan-binding protein 2 27 kDa light chain; Hyaluronan-binding…	HABP2	4216.25	3096.06	9164.82	11423.8	9057.33	3427.45	5492.38	7969.53	0.689172	0.457686	>9.999999e-01
146	P69905	HBA_HUMAN	Hemoglobin subunit alpha (Alpha-globin) (Hemoglobin alpha chain)	HBA1	6.42659e+06	6.2524e+06	6.2494e+06	2.00926e+07	2.04455e+07	2.08341e+07	6.30946e+06	2.04574e+07	0.30842	3.6317e-07	4.77094e-05		√
147	P68871	HBB_HUMAN	Hemoglobin subunit beta (Beta-globin) (Hemoglobin beta chain) [Cleaved into: LVV-hemorphin-7; Spinorphin]	HBB	5.53494e+06	5.5073e+06	5.65912e+06	1.30289e+07	1.33857e+07	1.34271e+07	5.56712e+06	1.32806e+07	0.419193	5.57779e-07	6.94184e-05		√
148	P02042	HBD_HUMAN	Hemoglobin subunit delta (Delta-globin) (Hemoglobin delta chain)	HBD	325425	296973	300070	358822	448988	441693	307489	416501	0.738268	0.0227755	0.225339
149	P52790	HXK3_HUMAN	Hexokinase-3 (EC 2.7.1.1) (Hexokinase type III) (HK III) (Hexokinase-C)	HK3	392866	373013	369664	496237	510255	598382	378514	534958	0.707559	0.0088227	0.0993456
150	P00738	HPT_HUMAN	Haptoglobin (Zonulin) [Cleaved into: Haptoglobin alpha chain; Haptoglobin beta chain]	HP	3.16287e+06	3.12853e+06	3.19987e+06	9.59099e+06	9.65938e+06	9.55153e+06	3.16376e+06	9.60063e+06	0.329536	7.01441e-09	5.52887e-06		√
151	P00739	HPTR_HUMAN	Haptoglobin-related protein	HPR	37484.3	27675	46171.9	111416	118703	123170	37110.4	117763	0.315127	0.000220873	0.00463086		√
152	P02790	HEMO_HUMAN	Hemopexin (Beta-1B-glycoprotein)	HPX	337696	357807	438032	706285	768475	734186	377845	736315	0.513157	0.000543312	0.00911164		√
153	P04196	HRG_HUMAN	Histidine-rich glycoprotein (Histidine-proline-rich glycoprotein) (HPRG)	HRG	86572.9	78908.6	101674	154312	182532	358307	89052	231717	0.384313	0.0902742	0.788545
154	P07900	HS90A_HUMAN	Heat shock protein HSP 90-alpha (Heat shock 86 kDa) (HSP 86) (HSP86) (Lipopolysaccharide-associated protein 2) (LAP-2) (LPS-associated protein 2) (Renal carcinoma antigen NY-REN-38)	HSP90AA1	6936.76	70089.2	54674.8	6018.49	62828.6	80210.9	43900.3	49686	0.883554	0.853492	>9.999999e-01
155	P0DMV9	HS71B_HUMAN	Heat shock 70 kDa protein 1B (Heat shock 70 kDa protein 2) (HSP70-2) (HSP70.2)	HSPA1B	908170	528348	556113	349295	369902	359902	664210	359700	1.84657	0.0676231	0.603414
156	P11142	HSP7C_HUMAN	Heat shock cognate 71 kDa protein (Heat shock 70 kDa protein 8) (Lipopolysaccharide-associated protein 1) (LAP-1) (LPS-associated protein 1)	HSPA8	145980	149903	148977	196242	117686	208868	148287	174265	0.850926	0.4143	>9.999999e-01
157	P04792	HSPB1_HUMAN	Heat shock protein beta-1 (HspB1) (28 kDa heat shock protein) (Estrogen-regulated 24 kDa protein) (Heat shock 27 kDa protein) (HSP 27) (Stress-responsive protein 27) (SRP27)	HSPB1	126332	169530	170330	267433	286707	295682	155397	283274	0.548575	0.00158242	0.0221412		√
158	P01876	IGHA1_HUMAN	Immunoglobulin heavy constant alpha 1 (Ig alpha-1 chain C region) (Ig alpha-1 chain C region BUR) (Ig alpha-1 chain C region TRO)	IGHA1	1.83807e+08	1.75205e+08	1.76715e+08	1.14921e+08	1.2176e+08	9.81073e+07	1.78576e+08	1.11596e+08	1.6002	0.000874203	0.013511	√
159	P01877	IGHA2_HUMAN	Immunoglobulin heavy constant alpha 2 (Ig alpha-2 chain C region) (Ig alpha-2 chain C region BUT) (Ig alpha-2 chain C region LAN)	IGHA2	2.53609e+07	2.57253e+07	2.45191e+07	1.56784e+07	1.58303e+07	1.48858e+07	2.52018e+07	1.54648e+07	1.62962	2.99243e-05	0.000969321	√
160	P01857	IGHG1_HUMAN	Immunoglobulin heavy constant gamma 1 (Ig gamma-1 chain C region) (Ig gamma-1 chain C region EU) (Ig gamma-1 chain C region KOL) (Ig gamma-1 chain C region NIE)	IGHG1	4.07052e+06	3.99112e+06	4.09353e+06	1.26409e+07	1.28587e+07	1.26078e+07	4.05172e+06	1.27025e+07	0.318972	5.48812e-08	1.85392e-05		√
161	P01859	IGHG2_HUMAN	Immunoglobulin heavy constant gamma 2 (Ig gamma-2 chain C region) (Ig gamma-2 chain C region DOT) (Ig gamma-2 chain C region TIL) (Ig gamma-2 chain C region ZIE)	IGHG2	659519	687092	553915	1.77024e+06	1.82484e+06	1.71685e+06	633509	1.77064e+06	0.357784	2.42835e-05	0.000821347		√
162	P01860	IGHG3_HUMAN	Immunoglobulin heavy constant gamma 3 (HDC) (Heavy chain disease protein) (Ig gamma-3 chain C region)	IGHG3	25091.5	206635	89033.4	259666	189731	231826	106920	227074	0.470859	0.102376	0.870806
163	P01861	IGHG4_HUMAN	Immunoglobulin heavy constant gamma 4 (Ig gamma-4 chain C region)	IGHG4	13025.8	16101.5	629.671	4317.8	18468	2028.31	9918.99	8271.36	1.1992	0.825111	>9.999999e-01
164	P01871	IGHM_HUMAN	Immunoglobulin heavy constant mu (Ig mu chain C region) (Ig mu chain C region BOT) (Ig mu chain C region GAL) (Ig mu chain C region OU)	IGHM	2.88051e+07	2.86079e+07	2.90266e+07	2.05946e+07	2.25466e+07	1.95662e+07	2.88132e+07	2.09025e+07	1.37846	0.000856472	0.013324
165	P23083	HV102_HUMAN	Immunoglobulin heavy variable 1-2 (Ig heavy chain V-I region ND) (Ig heavy chain V-I region V35)	IGHV1-2	4.96301e+06	4.85496e+06	5.20017e+06	3.12352e+06	3.08265e+06	2.92463e+06	5.00605e+06	3.0436e+06	1.64478	7.81886e-05	0.00200966	√
166	P0DP01	HV108_HUMAN	Immunoglobulin heavy variable 1-8	IGHV1-8	5.03239e+06	4.90642e+06	5.28714e+06	3.07359e+06	3.02564e+06	2.85587e+06	5.07532e+06	2.98503e+06	1.70025	8.75212e-05	0.0021558	√
167	A0A0B4J1V0	HV315_HUMAN	Immunoglobulin heavy variable 3-15	IGHV3-15	2.18172e+06	2.20252e+06	2.2568e+06	626159	651434	640500	2.21368e+06	639364	3.46231	2.99825e-07	4.43113e-05	√
168	P01764	HV323_HUMAN	Immunoglobulin heavy variable 3-23 (Ig heavy chain V-III region LAY) (Ig heavy chain V-III region POM) (Ig heavy chain V-III region TEI) (Ig heavy chain V-III region TIL) (Ig heavy chain V-III region TUR) (Ig heavy chain V-III region VH26) (Ig heavy chain V-III region WAS) (Ig heavy chain V-III region ZAP)	IGHV3-23	1.45327e+06	1.46083e+06	1.47367e+06	431930	416541	429819	1.46259e+06	426097	3.43253	1.78778e-08	1.05687e-05	√
169	P01772	HV333_HUMAN	Immunoglobulin heavy variable 3-33 (Ig heavy chain V-III region HIL) (Ig heavy chain V-III region KOL)	IGHV3-33	93262.2	98272.3	104906	54838.6	4019.75	34389.2	98813.6	31082.5	3.17907	0.0110518	0.121552
170	A0A0C4DH42	HV366_HUMAN	Immunoglobulin heavy variable 3-66	IGHV3-66	88296.5	86542.4	83703.5	44766.3	45721	37710.1	86180.8	42732.5	2.01675	0.000109282	0.00258413	√
171	P01780	HV307_HUMAN	Immunoglobulin heavy variable 3-7 (Ig heavy chain V-III region GAL) (Ig heavy chain V-III region GAR) (Ig heavy chain V-III region JON)	IGHV3-7	1.66397e+06	1.68856e+06	1.73855e+06	595948	605931	623025	1.69703e+06	608301	2.78978	1.25931e-06	9.92605e-05	√
172	A0A0B4J1Y9	HV372_HUMAN	Immunoglobulin heavy variable 3-72	IGHV3-72	57981.6	74274.8	75248.1	22115	14572.8	26170.1	69168.1	20952.6	3.30116	0.00181502	0.0248085	√
173	A0A0B4J1X5	HV374_HUMAN	Immunoglobulin heavy variable 3-74	IGHV3-74	28662.7	1.06597e+06	1.09981e+06	637366	241560	661790	731480	513572	1.4243	0.594242	>9.999999e-01
174	P01782	HV309_HUMAN	Immunoglobulin heavy variable 3-9 (Ig heavy chain V-III region DOB)	IGHV3-9	1.71371e+06	1.63135e+06	1.73262e+06	679510	679373	672177	1.69256e+06	677020	2.50001	5.30064e-06	0.000266684	√
175	P0DP07	HV431_HUMAN	Immunoglobulin heavy variable 4-31	IGHV4-31	2.21256e+06	2.29736e+06	2.33387e+06	920640	924492	928709	2.28126e+06	924614	2.46726	2.96337e-06	0.000166841	√
176	A0A0C4DH38	HV551_HUMAN	Immunoglobulin heavy variable 5-51	IGHV5-51	668518	583718	592737	261347	216692	233917	614991	237319	2.59141	0.000225241	0.00467206	√
177	P01834	IGKC_HUMAN	Immunoglobulin kappa constant (Ig kappa chain C region) (Ig kappa chain C region AG) (Ig kappa chain C region CUM) (Ig kappa chain C region EU) (Ig kappa chain C region OU) (Ig kappa chain C region ROY) (Ig kappa chain C region TI)	IGKC	1.04218e+08	9.28017e+07	9.16475e+07	5.71886e+07	6.01385e+07	6.35642e+07	9.62223e+07	6.02971e+07	1.5958	0.00124031	0.017668	√
178	P0DP09	KV113_HUMAN	Immunoglobulin kappa variable 1-13	IGKV1-13	1.47192e+06	1.68617e+06	1.60103e+06	200019	204925	202661	1.58637e+06	202535	7.83261	2.43141e-05	0.000821347	√
179	P04430	KV116_HUMAN	Immunoglobulin kappa variable 1-16 (Ig kappa chain V-I region BAN)	IGKV1-16	89968.5	119305	124543	44675.4	43058.2	43312.2	111272	43682	2.54733	0.00329131	0.0427626	√
180	A0A075B6S5	KV127_HUMAN	Immunoglobulin kappa variable 1-27	IGKV1-27	464588	557394	418329	220749	231440	295468	480104	249219	1.92643	0.00801736	0.0929325
181	P01594	KV133_HUMAN	Immunoglobulin kappa variable 1-33 (Ig kappa chain V-I region AU) (Ig kappa chain V-I region Ka)	IGKV1-33	148325	146878	73599.6	63889.4	55421	56605.2	122934	58638.5	2.09647	0.0606031	0.549061
182	P01602	KV105_HUMAN	Immunoglobulin kappa variable 1-5 (Ig kappa chain V-I region CAR) (Ig kappa chain V-I region EU) (Ig kappa chain V-I region HK102) (Ig kappa chain V-I region Kue)	IGKV1-5	940286	969957	971311	124668	473953	420784	960518	339802	2.8267	0.00471766	0.0577397
183	A0A0C4DH72	KV106_HUMAN	Immunoglobulin kappa variable 1-6	IGKV1-6	1.63378e+06	1.66346e+06	1.52637e+06	1.12662e+06	1.24144e+06	1.00871e+06	1.60787e+06	1.12559e+06	1.42847	0.00365114	0.0466684
184	P01611	KVD12_HUMAN	Immunoglobulin kappa variable 1D-12 (Ig kappa chain V-I region Wes)	IGKV1D-12	374717	395371	409957	270799	295172	305064	393348	290345	1.35476	0.00203623	0.0273577
185	P0DSN7	KVD37_HUMAN	Probable non-functional immunoglobulinn kappa variable 1D-37	IGKV1D-37	200845	183768	215224	159576	150324	449413	199946	253104	0.789973	0.618439	>9.999999e-01
186	A0A0C4DH68	KV224_HUMAN	Immunoglobulin kappa variable 2-24	IGKV2-24	1.50721e+06	1.54383e+06	1.56566e+06	633391	558505	556350	1.5389e+06	582749	2.64076	6.19805e-06	0.000299106	√
187	P06310	KV230_HUMAN	Immunoglobulin kappa variable 2-30 (Ig kappa chain V-II region RPMI 6410)	IGKV2-30	569362	327333	310784	169207	177192	207403	402493	184601	2.18035	0.061174	0.552117
188	P01615	KVD28_HUMAN	Immunoglobulin kappa variable 2D-28 (Ig kappa chain V-II region FR) (Ig kappa chain V-II region GM607) (Ig kappa chain V-II region MIL) (Ig kappa chain V-II region TEW)	IGKV2D-28	3.40491e+06	3.26424e+06	3.13866e+06	1.65804e+06	1.40787e+06	1.55137e+06	3.26927e+06	1.53909e+06	2.12415	8.14518e-05	0.00203089	√
189	P04433	KV311_HUMAN	Immunoglobulin kappa variable 3-11 (Ig kappa chain V-III region VG)	IGKV3-11	1.22727e+06	1.20941e+06	1.24245e+06	899102	779324	833047	1.22637e+06	837158	1.46493	0.000412047	0.00749497
190	P01624	KV315_HUMAN	Immunoglobulin kappa variable 3-15 (Ig kappa chain V-III region CLL) (Ig kappa chain V-III region POM)	IGKV3-15	493740	506911	518705	252003	223551	505668	506452	327074	1.54843	0.116928	0.970149
191	P01619	KV320_HUMAN	Immunoglobulin kappa variable 3-20 (Ig kappa chain V-III region B6) (Ig kappa chain V-III region GOL) (Ig kappa chain V-III region HAH) (Ig kappa chain V-III region HIC) (Ig kappa chain V-III region IARC/BL41) (Ig kappa chain V-III region NG9) (Ig kappa chain V-III region SIE) (Ig kappa chain V-III region Ti) (Ig kappa chain V-III region WOL)	IGKV3-20	1.4826e+07	1.4604e+07	1.46793e+07	1.09196e+07	1.10503e+07	1.08119e+07	1.47031e+07	1.09273e+07	1.34554	2.38114e-06	0.000144373
192	A0A075B6H7	KV37_HUMAN	Probable non-functional immunoglobulin kappa variable 3-7	IGKV3-7	1.23953e+06	1.1715e+06	1.19844e+06	667543	662650	666599	1.20316e+06	665597	1.80763	1.10296e-05	0.000457564	√
193	P06312	KV401_HUMAN	Immunoglobulin kappa variable 4-1 (Ig kappa chain V-IV region B17) (Ig kappa chain V-IV region JI) (Ig kappa chain V-IV region Len) (Ig kappa chain V-IV region STH)	IGKV4-1	6.74913e+06	6.80952e+06	6.8484e+06	3.50452e+06	3.61193e+06	3.516e+06	6.80235e+06	3.54415e+06	1.91932	2.11353e-07	3.84442e-05	√
194	A0A0C4DH26	KVD41_HUMAN	Probable non-functional immunoglobulin kappa variable 6D-41	IGKV6D-41	39861.9	79928.5	89082.2	60877.1	78484.6	64626.6	69624.2	67996.1	1.02394	0.924011	>9.999999e-01
195	P0DOY2	IGLC2_HUMAN	Immunoglobulin lambda constant 2 (Ig lambda chain C region Kern) (Ig lambda chain C region NIG-64) (Ig lambda chain C region SH) (Ig lambda chain C region X) (Ig lambda-2 chain C region)	IGLC2	11280.8	14064.3	5220.16	34430.5	24138	26947.1	10188.4	28505.2	0.357423	0.0104681	0.11567
196	P01700	LV147_HUMAN	Immunoglobulin lambda variable 1-47 (Ig lambda chain V-I region HA) (Ig lambda chain V-I region WAH)	IGLV1-47	2.72715e+06	2.69392e+06	2.79216e+06	1.34965e+06	1.72725e+06	1.70382e+06	2.73774e+06	1.59357e+06	1.71799	0.000803189	0.0128328	√
197	P01701	LV151_HUMAN	Immunoglobulin lambda variable 1-51 (Ig lambda chain V-I region BL2) (Ig lambda chain V-I region EPS) (Ig lambda chain V-I region NEW) (Ig lambda chain V-I region NIG-64)	IGLV1-51	358978	351204	358161	271938	285768	294681	356114	284129	1.25336	0.000521531	0.0088722
198	P80748	LV321_HUMAN	Immunoglobulin lambda variable 3-21 (Ig lambda chain V-III region LOI) (Ig lambda chain V-V region DEL) (Ig lambda chain V-VII region MOT)	IGLV3-21	573421	554982	609972	570407	570155	536571	579458	559044	1.03652	0.358223	>9.999999e-01
199	A0A075B6H9	LV469_HUMAN	Immunoglobulin lambda variable 4-69	IGLV4-69	107984	104917	106366	6951.75	48757.8	66560.5	106422	40756.7	2.61116	0.0206128	0.206534
200	A0A075B6I0	LV861_HUMAN	Immunoglobulin lambda variable 8-61	IGLV8-61	724420	731505	745998	528395	549613	574417	733974	550808	1.33254	0.000240949	0.00486973
201	Q9UHA7	IL36A_HUMAN	Interleukin-36 alpha (FIL1 epsilon) (Interleukin-1 epsilon) (IL-1 epsilon) (Interleukin-1 family member 6) (IL-1F6)	IL36A	717296	691822	716190	305393	340249	329417	708436	325020	2.17967	8.45303e-06	0.000370156	√
202	P11215	ITAM_HUMAN	Integrin alpha-M (CD11 antigen-like family member B) (CR-3 alpha chain) (Cell surface glycoprotein MAC-1 subunit alpha) (Leukocyte adhesion receptor MO1) (Neutrophil adherence receptor) (CD antigen CD11b)	ITGAM	76572.2	31830.3	51427.3	126938	156288	142006	53276.6	141744	0.375865	0.00463211	0.0573471
203	P05107	ITB2_HUMAN	Integrin beta-2 (Cell surface adhesion glycoproteins LFA-1/CR3/p150,95 subunit beta) (Complement receptor C3 subunit beta) (CD antigen CD18)	ITGB2	180579	166987	211393	244777	271928	265244	186320	260650	0.714828	0.00861519	0.097473
204	P19827	ITIH1_HUMAN	Inter-alpha-trypsin inhibitor heavy chain H1 (ITI heavy chain H1) (ITI-HC1) (Inter-alpha-inhibitor heavy chain 1) (Inter-alpha-trypsin inhibitor complex component III) (Serum-derived hyaluronan-associated protein) (SHAP)	ITIH1	81656	76024.1	100920	279928	232246	261941	86200	258039	0.334058	0.000407104	0.00746245		√
205	P19823	ITIH2_HUMAN	Inter-alpha-trypsin inhibitor heavy chain H2 (ITI heavy chain H2) (ITI-HC2) (Inter-alpha-inhibitor heavy chain 2) (Inter-alpha-trypsin inhibitor complex component II) (Serum-derived hyaluronan-associated protein) (SHAP)	ITIH2	92584.6	65992.5	115747	324309	324867	360403	91441.2	336526	0.271721	0.000195119	0.00415665		√
206	Q14624	ITIH4_HUMAN	Inter-alpha-trypsin inhibitor heavy chain H4 (ITI heavy chain H4) (ITI-HC4) (Inter-alpha-inhibitor heavy chain 4) (Inter-alpha-trypsin inhibitor family heavy chain-related protein) (IHRP) (Plasma kallikrein sensitive glycoprotein 120) (Gp120) (PK-120) [Cleaved into: 70 kDa inter-alpha-trypsin inhibitor heavy chain H4; 35 kDa inter-alpha-trypsin inhibitor heavy chain H4]	ITIH4	549861	549088	586734	947468	939061	974353	561894	953627	0.589218	1.80324e-05	0.000666253		√
207	P01591	IGJ_HUMAN	Immunoglobulin J chain (Joining chain of multimeric IgA and IgM)	JCHAIN	1.80003e+07	1.74844e+07	1.80185e+07	1.50231e+07	1.53989e+07	1.47461e+07	1.78344e+07	1.5056e+07	1.18453	0.000420046	0.00758214
208	P06870	KLK1_HUMAN	Kallikrein-1 (EC 3.4.21.35) (Kidney/pancreas/salivary gland kallikrein) (Tissue kallikrein)	KLK1	722605	696986	679557	415585	370176	387916	699716	391226	1.78852	7.08726e-05	0.00184163	√
209	O43240	KLK10_HUMAN	Kallikrein-10 (EC 3.4.21.-) (Normal epithelial cell-specific 1) (Protease serine-like 1)	KLK10	44666.3	35593.9	46362.5	71622.4	68066.5	74879.3	42207.6	71522.7	0.590128	0.00164256	0.0227139		√
210	Q9UBX7	KLK11_HUMAN	Kallikrein-11 (hK11) (EC 3.4.21.-) (Hippostasin) (Serine protease 20) (Trypsin-like protease) [Cleaved into: Kallikrein-11 inactive chain 1; Kallikrein-11 inactive chain 2]	KLK11	272098	328565	339814	167415	167448	164625	313492	166496	1.88289	0.00218108	0.0289746	√
211	Q9UKR3	KLK13_HUMAN	Kallikrein-13 (EC 3.4.21.-) (Kallikrein-like protein 4) (KLK-L4)	KLK13	207683	192668	227910	236309	244730	240083	209420	240374	0.871227	0.0420179	0.389638
212	Q9P0G3	KLK14_HUMAN	Kallikrein-14 (hK14) (EC 3.4.21.-) (Kallikrein-like protein 6) (KLK-L6)	KLK14	23288.4	22368.8	23953.4	64662.5	65674.7	69439.2	23203.5	66592.2	0.348442	9.06008e-06	0.000389525		√
213	P03952	KLKB1_HUMAN	Plasma kallikrein (EC 3.4.21.34) (Fletcher factor) (Kininogenin) (Plasma prekallikrein) (PKK) [Cleaved into: Plasma kallikrein heavy chain; Plasma kallikrein light chain]	KLKB1	2284.37	4185.23	5427.15	9010.87	20784.4	3783.19	3965.58	11192.8	0.354297	0.230168	>9.999999e-01
214	P01042	KNG1_HUMAN	Kininogen-1 (Alpha-2-thiol proteinase inhibitor) (Fitzgerald factor) (High molecular weight kininogen) (HMWK) (Williams-Fitzgerald-Flaujeac factor) [Cleaved into: Kininogen-1 heavy chain; T-kinin (Ile-Ser-Bradykinin); Bradykinin (Kallidin I); Lysyl-bradykinin (Kallidin II); Kininogen-1 light chain; Low molecular weight growth-promoting factor]	KNG1	74786	90060.9	80947.3	26315.4	146842	123291	81931.4	98816	0.829131	0.673028	>9.999999e-01
215	P04264	K2C1_HUMAN	Keratin, type II cytoskeletal 1 (67 kDa cytokeratin) (Cytokeratin-1) (CK-1) (Hair alpha protein) (Keratin-1) (K1) (Type-II keratin Kb1)	KRT1	962210	936471	961167	236180	252440	325121	953282	271247	3.51444	1.83552e-05	0.000667746	√
216	P13645	K1C10_HUMAN	Keratin, type I cytoskeletal 10 (Cytokeratin-10) (CK-10) (Keratin-10) (K10)	KRT10	531090	513618	531624	146419	180322	172597	525444	166446	3.15684	7.05211e-06	0.00032868	√
217	P02533	K1C14_HUMAN	Keratin, type I cytoskeletal 14 (Cytokeratin-14) (CK-14) (Keratin-14) (K14)	KRT14	490.774	287.129	387.537	778.852	754.583	1100.34	388.48	877.925	0.442498	0.017767	0.182663
218	Q04695	K1C17_HUMAN	Keratin, type I cytoskeletal 17 (39.1) (Cytokeratin-17) (CK-17) (Keratin-17) (K17)	KRT17	639.487	183.248	288.078	547.598	405.169	1258.46	370.271	737.076	0.502351	0.285517	>9.999999e-01
219	P13647	K2C5_HUMAN	Keratin, type II cytoskeletal 5 (58 kDa cytokeratin) (Cytokeratin-5) (CK-5) (Keratin-5) (K5) (Type-II keratin Kb5)	KRT5	5430.32	11368.9	2686.76	20010.9	8353.39	26930	6495.32	18431.4	0.352405	0.117339	0.970155
220	P48668	K2C6C_HUMAN	Keratin, type II cytoskeletal 6C (Cytokeratin-6C) (CK-6C) (Cytokeratin-6E) (CK-6E) (Keratin K6h) (Keratin-6C) (K6C) (Type-II keratin Kb12)	KRT6C	65495.1	69020.4	96939.9	241159	240522	254627	77151.8	245436	0.314346	0.000104893	0.0025054		√
221	P35527	K1C9_HUMAN	Keratin, type I cytoskeletal 9 (Cytokeratin-9) (CK-9) (Keratin-9) (K9)	KRT9	749818	756516	787023	142256	149368	159118	764452	150247	5.08796	1.00993e-06	8.52906e-05	√
222	P18428	LBP_HUMAN	Lipopolysaccharide-binding protein (LBP)	LBP	19483.1	1345.55	5818.35	1455.84	2735.77	2486.98	8882.32	2226.2	3.98991	0.290506	>9.999999e-01
223	P31025	LCN1_HUMAN	Lipocalin-1 (Tear lipocalin) (Tlc) (Tear prealbumin) (TP) (von Ebner gland protein) (VEG protein)	LCN1	767208	786279	791583	872909	919080	935044	781690	909011	0.859935	0.0031486	0.0411343
224	P80188	NGAL_HUMAN	Neutrophil gelatinase-associated lipocalin (NGAL) (25 kDa alpha-2-microglobulin-related subunit of MMP-9) (Lipocalin-2) (Oncogene 24p3) (Siderocalin) (p25)	LCN2	873063	851239	851992	1.38081e+06	1.3728e+06	1.40456e+06	858765	1.38606e+06	0.619575	1.56122e-06	0.000108581		√
225	P13796	PLSL_HUMAN	Plastin-2 (L-plastin) (LC64P) (Lymphocyte cytosolic protein 1) (LCP-1)	LCP1	1.41001e+06	1.396e+06	1.30752e+06	973991	1.08768e+06	1.0717e+06	1.37117e+06	1.04446e+06	1.31281	0.00241084	0.0318479
226	P00338	LDHA_HUMAN	L-lactate dehydrogenase A chain (LDH-A) (EC 1.1.1.27) (Cell proliferation-inducing gene 19 protein) (LDH muscle subunit) (LDH-M) (Renal carcinoma antigen NY-REN-59)	LDHA	3.72412e+06	3.66897e+06	3.75958e+06	4.14429e+06	4.33148e+06	4.36807e+06	3.71756e+06	4.28128e+06	0.868328	0.00160613	0.0223407
227	P07195	LDHB_HUMAN	L-lactate dehydrogenase B chain (LDH-B) (EC 1.1.1.27) (LDH heart subunit) (LDH-H) (Renal carcinoma antigen NY-REN-46)	LDHB	31911.3	32175.4	35656	37695.1	52508.6	53315.6	33247.6	47839.8	0.694978	0.0490145	0.450981
228	Q6P5S2	LEG1H_HUMAN	Protein LEG1 homolog	LEG1	1.02596e+06	1.00353e+06	1.04989e+06	519094	524653	480219	1.02646e+06	507989	2.02063	1.15382e-05	0.00047041	√
229	P17931	LEG3_HUMAN	Galectin-3 (Gal-3) (35 kDa lectin) (Carbohydrate-binding protein 35) (CBP 35) (Galactose-specific lectin 3) (Galactoside-binding protein) (GALBP) (IgE-binding protein) (L-31) (Laminin-binding protein) (Lectin L-29) (Mac-2 antigen)	LGALS3	3.41736e+06	3.12057e+06	3.41003e+06	2.37907e+06	2.56692e+06	2.53364e+06	3.31599e+06	2.49321e+06	1.33001	0.00192746	0.026194
230	Q08380	LG3BP_HUMAN	Galectin-3-binding protein (Basement membrane autoantigen p105) (Lectin galactoside-binding soluble 3-binding protein) (Mac-2-binding protein) (MAC2BP) (Mac-2 BP) (Tumor-associated antigen 90K)	LGALS3BP	1.86186e+07	1.79863e+07	1.81923e+07	1.6324e+07	1.55415e+07	1.74719e+07	1.82657e+07	1.64458e+07	1.11066	0.0368963	0.350388
231	P47929	LEG7_HUMAN	Galectin-7 (Gal-7) (HKL-14) (PI7) (p53-induced gene 1 protein)	LGALS7	104155	83676.1	91494.5	321872	358121	331394	93108.7	337129	0.276181	3.91078e-05	0.00120695		√
232	P08519	APOA_HUMAN	Apolipoprotein(a) (Apo(a)) (Lp(a)) (EC 3.4.21.-)	LPA	24519	23983.3	19623.8	96945.9	115188	89661.6	22708.7	100599	0.225736	0.000550779	0.00917182		√
233	P22079	PERL_HUMAN	Lactoperoxidase (LPO) (EC 1.11.1.7) (Salivary peroxidase) (SPO)	LPO	3.84262e+06	3.87994e+06	3.79845e+06	4.92825e+06	4.88257e+06	4.93117e+06	3.84034e+06	4.914e+06	0.781511	2.89286e-06	0.000166841
234	P09960	LKHA4_HUMAN	Leukotriene A-4 hydrolase (LTA-4 hydrolase) (EC 3.3.2.6) (Leukotriene A(4) hydrolase) (Tripeptide aminopeptidase LTA4H) (EC 3.4.11.4)	LTA4H	164826	151875	176142	265674	261063	238689	164281	255142	0.64388	0.00112803	0.0165676		√
235	P02788	TRFL_HUMAN	Lactotransferrin (Lactoferrin) (EC 3.4.21.-) (Growth-inhibiting protein 12) (Talalactoferrin) [Cleaved into: Lactoferricin-H (Lfcin-H); Kaliocin-1; Lactoferroxin-A; Lactoferroxin-B; Lactoferroxin-C]	LTF	8.39446e+06	8.16694e+06	8.15618e+06	7.65941e+07	7.82889e+07	7.65546e+07	8.2392e+06	7.71459e+07	0.1068	2.9463e-08	1.39339e-05		√
236	P61626	LYSC_HUMAN	Lysozyme C (EC 3.2.1.17) (1,4-beta-N-acetylmuramidase C)	LYZ	1.09038e+06	1.15848e+06	1.13947e+06	7.40314e+06	9.73305e+06	4.64433e+06	1.12944e+06	7.26017e+06	0.155567	0.0140526	0.149011
237	O75367	H2AY_HUMAN	Core histone macro-H2A.1 (Histone macroH2A1) (mH2A1) (Histone H2A.y) (H2A/y) (Medulloblastoma antigen MU-MB-50.205)	MACROH2A1	53149.8	59712.8	69114.5	520974	560690	574083	60659	551916	0.109906	7.77411e-06	0.00035352		√
238	P08582	TRFM_HUMAN	Melanotransferrin (Melanoma-associated antigen p97) (CD antigen CD228)	MELTF	1061.31	57245.8	23957	18097.6	1418.72	8058.1	27421.4	9191.48	2.98335	0.344368	>9.999999e-01
239	P14174	MIF_HUMAN	Macrophage migration inhibitory factor (MIF) (EC 5.3.2.1) (Glycosylation-inhibiting factor) (GIF) (L-dopachrome isomerase) (L-dopachrome tautomerase) (EC 5.3.3.12) (Phenylpyruvate tautomerase)	MIF	949121	946820	935703	536644	545838	547738	943882	543407	1.73697	1.94537e-07	3.83343e-05	√
240	P22894	MMP8_HUMAN	Neutrophil collagenase (EC 3.4.24.34) (Matrix metalloproteinase-8) (MMP-8) (PMNL collagenase) (PMNL-CL)	MMP8	149163	118282	168664	142531	150282	210741	145369	167851	0.866061	0.437235	>9.999999e-01
241	P14780	MMP9_HUMAN	Matrix metalloproteinase-9 (MMP-9) (EC 3.4.24.35) (92 kDa gelatinase) (92 kDa type IV collagenase) (Gelatinase B) (GELB) [Cleaved into: 67 kDa matrix metalloproteinase-9; 82 kDa matrix metalloproteinase-9]	MMP9	332052	447726	450969	679158	708180	702712	410249	696683	0.588861	0.00203396	0.0273577		√
242	P41218	MNDA_HUMAN	Myeloid cell nuclear differentiation antigen	MNDA	39214.5	39617.4	43410.2	93564.3	11629.3	11740.1	40747.4	38977.9	1.0454	0.951476	>9.999999e-01
243	P05164	PERM_HUMAN	Myeloperoxidase (MPO) (EC 1.11.2.2) [Cleaved into: Myeloperoxidase; 89 kDa myeloperoxidase; 84 kDa myeloperoxidase; Myeloperoxidase light chain; Myeloperoxidase heavy chain]	MPO	4.41265e+06	4.38885e+06	4.33671e+06	4.66629e+07	4.71611e+07	4.70163e+07	4.37941e+06	4.69468e+07	0.0932844	9.16493e-10	1.08359e-06		√
244	P15941	MUC1_HUMAN	Mucin-1 (MUC-1) (Breast carcinoma-associated antigen DF3) (Cancer antigen 15-3) (CA 15-3) (Carcinoma-associated mucin) (Episialin) (H23AG) (Krebs von den Lungen-6) (KL-6) (PEMT) (Peanut-reactive urinary mucin) (PUM) (Polymorphic epithelial mucin) (PEM) (Tumor-associated epithelial membrane antigen) (EMA) (Tumor-associated mucin) (CD antigen CD227) [Cleaved into: Mucin-1 subunit alpha (MUC1-NT) (M…	MUC1	323924	322735	315209	195190	221590	173749	320623	196843	1.62882	0.000928943	0.0141718	√
245	Q8WXI7	MUC16_HUMAN	Mucin-16 (MUC-16) (Ovarian cancer-related tumor marker CA125) (CA-125) (Ovarian carcinoma antigen CA125)	MUC16	201971	184968	206745	58207.2	69615.4	64872.6	197895	64231.7	3.08095	5.49569e-05	0.00151109	√
246	Q9HC84	MUC5B_HUMAN	Mucin-5B (MUC-5B) (Cervical mucin) (High molecular weight salivary mucin MG1) (Mucin-5 subtype B, tracheobronchial) (Sublingual gland mucin)	MUC5B	1.41717e+08	1.50209e+08	1.50903e+08	8.93872e+07	8.98201e+07	8.8866e+07	1.4761e+08	8.93578e+07	1.65189	3.964e-05	0.00120695	√
247	Q8TAX7	MUC7_HUMAN	Mucin-7 (MUC-7) (Apo-MG2) (Salivary mucin-7)	MUC7	2.23603e+06	2.3984e+06	2.3233e+06	1.13987e+06	1.16461e+06	1.2317e+06	2.31924e+06	1.17872e+06	1.96759	3.04729e-05	0.000973753	√
248	Q14764	MVP_HUMAN	Major vault protein (MVP) (Lung resistance-related protein)	MVP	2679.5	6064.68	29178.3	33418	34871.7	36434.2	12640.8	34908	0.362119	0.0564019	0.514945
249	P35579	MYH9_HUMAN	Myosin-9 (Cellular myosin heavy chain, type A) (Myosin heavy chain 9) (Myosin heavy chain, non-muscle IIa) (Non-muscle myosin heavy chain A) (NMMHC-A) (Non-muscle myosin heavy chain IIa) (NMMHC II-a) (NMMHC-IIA)	MYH9	87613.7	94288.4	121604	167630	189152	271127	101169	209303	0.483359	0.0311677	0.302052
250	P60660	MYL6_HUMAN	Myosin light polypeptide 6 (17 kDa myosin light chain) (LC17) (Myosin light chain 3) (MLC-3) (Myosin light chain alkali 3) (Myosin light chain A3) (Smooth muscle and nonmuscle myosin light chain alkali 6)	MYL6	129938	160906	164307	351589	354487	324510	151717	343529	0.441643	0.000189434	0.00410957		√
251	P19878	NCF2_HUMAN	Neutrophil cytosol factor 2 (NCF-2) (67 kDa neutrophil oxidase factor) (NADPH oxidase activator 2) (Neutrophil NADPH oxidase factor 2) (p67-phox)	NCF2	24703.3	54494.8	29937.1	56428	63525.1	50623.5	36378.4	56858.8	0.639802	0.107694	0.908126
252	Q15080	NCF4_HUMAN	Neutrophil cytosol factor 4 (NCF-4) (Neutrophil NADPH oxidase factor 4) (SH3 and PX domain-containing protein 4) (p40-phox) (p40phox)	NCF4	54553.1	56148.4	55481.6	48719.3	47446	47766.9	55394.4	47977.4	1.15459	0.000246366	0.00493702
253	P15531	NDKA_HUMAN	Nucleoside diphosphate kinase A (NDK A) (NDP kinase A) (EC 2.7.4.6) (Granzyme A-activated DNase) (GAAD) (Metastasis inhibition factor nm23) (NM23-H1) (Tumor metastatic process-associated protein)	NME1	87727.6	87238.2	98537.5	60183.8	62063.4	69057.9	91167.8	63768.4	1.42967	0.00389415	0.0492422
254	P55786	PSA_HUMAN	Puromycin-sensitive aminopeptidase (PSA) (EC 3.4.11.14) (Cytosol alanyl aminopeptidase) (AAP-S)	NPEPPS	60133.1	60225.2	62813.1	18336.9	4188.82	39209.9	61057.1	20578.5	2.96703	0.0166109	0.1738
255	P80303	NUCB2_HUMAN	Nucleobindin-2 (DNA-binding protein NEFA) (Epididymis secretory protein Li 109) (Gastric cancer antigen Zg4) (Prepronesfatin) [Cleaved into: Nesfatin-1]	NUCB2	46979.6	40821.3	41482.9	144884	161073	168558	43094.6	158172	0.272454	9.22783e-05	0.00224954		√
256	Q6UX06	OLFM4_HUMAN	Olfactomedin-4 (OLM4) (Antiapoptotic protein GW112) (G-CSF-stimulated clone 1 protein) (hGC-1) (hOLfD)	OLFM4	91171	73987.5	87326.8	38917.6	79799.2	22520.6	84161.8	47079.1	1.78767	0.105756	0.896331
257	P02763	A1AG1_HUMAN	Alpha-1-acid glycoprotein 1 (AGP 1) (Orosomucoid-1) (OMD 1)	ORM1	168205	303510	319397	744600	763078	789745	263704	765807	0.344348	0.000541325	0.00911164		√
258	P07237	PDIA1_HUMAN	Protein disulfide-isomerase (PDI) (EC 5.3.4.1) (Cellular thyroid hormone-binding protein) (Prolyl 4-hydroxylase subunit beta) (p55)	P4HB	346097	401924	336569	346771	367785	327459	361530	347338	1.04086	0.578096	>9.999999e-01
259	P19021	AMD_HUMAN	Peptidyl-glycine alpha-amidating monooxygenase (PAM) [Includes: Peptidylglycine alpha-hydroxylating monooxygenase (PHM) (EC 1.14.17.3); Peptidyl-alpha-hydroxyglycine alpha-amidating lyase (EC 4.3.2.5) (Peptidylamidoglycolate lyase) (PAL)]	PAM	60618	57976.3	52569	30463.3	40148.2	33123.7	57054.5	34578.4	1.65	0.00384419	0.0488718	√
260	Q8WUM4	PDC6I_HUMAN	Programmed cell death 6-interacting protein (PDCD6-interacting protein) (ALG-2-interacting protein 1) (ALG-2-interacting protein X) (Hp95)	PDCD6IP	512383	512149	519380	156821	157401	215717	514637	176647	2.91337	6.74269e-05	0.00179748	√
261	P07737	PROF1_HUMAN	Profilin-1 (Epididymis tissue protein Li 184a) (Profilin I)	PFN1	1.22678e+06	1.19356e+06	1.18046e+06	754773	744894	839717	1.20027e+06	779795	1.53921	0.000221296	0.00463086	√
262	P18669	PGAM1_HUMAN	Phosphoglycerate mutase 1 (EC 5.4.2.11) (EC 5.4.2.4) (BPG-dependent PGAM 1) (Phosphoglycerate mutase isozyme B) (PGAM-B)	PGAM1	116186	121053	121753	52208.4	81827.8	78346.9	119664	70794.4	1.69031	0.00679622	0.0795577
263	P52209	6PGD_HUMAN	6-phosphogluconate dehydrogenase, decarboxylating (EC 1.1.1.44)	PGD	1.77038e+06	1.80232e+06	1.79048e+06	1.21665e+06	1.23457e+06	1.33848e+06	1.78773e+06	1.26323e+06	1.41521	0.000178722	0.00391467
264	P00558	PGK1_HUMAN	Phosphoglycerate kinase 1 (EC 2.7.2.3) (Cell migration-inducing gene 10 protein) (Primer recognition protein 2) (PRP 2)	PGK1	494276	451360	448846	461330	443445	492887	464827	465887	0.997724	0.961505	>9.999999e-01
265	O75594	PGRP1_HUMAN	Peptidoglycan recognition protein 1 (Peptidoglycan recognition protein short) (PGRP-S)	PGLYRP1	373818	361073	379400	604553	624547	619397	371430	616166	0.602809	7.08888e-06	0.00032868		√
266	Q96PD5	PGRP2_HUMAN	N-acetylmuramoyl-L-alanine amidase (EC 3.5.1.28) (Peptidoglycan recognition protein 2) (Peptidoglycan recognition protein long) (PGRP-L)	PGLYRP2	39718.2	61201.6	59867.1	33356.6	20563.1	33555.7	53595.6	29158.5	1.83808	0.0403115	0.375285
267	P19957	ELAF_HUMAN	Elafin (Elastase-specific inhibitor) (ESI) (Peptidase inhibitor 3) (PI-3) (Protease inhibitor WAP3) (Skin-derived antileukoproteinase) (SKALP) (WAP four-disulfide core domain protein 14)	PI3	69824.3	71673	36584.9	1.14637e+06	1.21205e+06	1.17587e+06	59360.7	1.1781e+06	0.0503869	9.19951e-07	8.17068e-05		√
268	P01833	PIGR_HUMAN	Polymeric immunoglobulin receptor (PIgR) (Poly-Ig receptor) (Hepatocellular carcinoma-associated protein TB6) [Cleaved into: Secretory component]	PIGR	1.09127e+08	1.06893e+08	1.07252e+08	6.27484e+07	6.37437e+07	6.22912e+07	1.07758e+08	6.29278e+07	1.7124	6.52617e-07	7.34862e-05	√
269	P12273	PIP_HUMAN	Prolactin-inducible protein (Gross cystic disease fluid protein 15) (GCDFP-15) (Prolactin-induced protein) (Secretory actin-binding protein) (SABP) (gp17)	PIP	4.68378e+07	4.57832e+07	4.45111e+07	4.13042e+07	4.18063e+07	4.22475e+07	4.57107e+07	4.1786e+07	1.09392	0.00566238	0.0679672
270	P14618	KPYM_HUMAN	Pyruvate kinase PKM (EC 2.7.1.40) (Cytosolic thyroid hormone-binding protein) (CTHBP) (Opa-interacting protein 3) (OIP-3) (Pyruvate kinase 2/3) (Pyruvate kinase muscle isozyme) (Thyroid hormone-binding protein 1) (THBP1) (Tumor M2-PK) (p58)	PKM	2.82149e+06	2.68547e+06	2.75323e+06	3.46526e+06	3.80242e+06	3.8978e+06	2.7534e+06	3.72182e+06	0.739798	0.00211058	0.0281965
271	P00747	PLMN_HUMAN	Plasminogen (EC 3.4.21.7) [Cleaved into: Plasmin heavy chain A; Activation peptide; Angiostatin; Plasmin heavy chain A, short form; Plasmin light chain B]	PLG	171051	369468	238319	488858	816660	772319	259613	692612	0.374831	0.0214329	0.212947
272	P13797	PLST_HUMAN	Plastin-3 (T-plastin)	PLS3	123366	115148	117791	45612.1	39753.8	90143.6	118768	58503.1	2.03012	0.0200401	0.202512
273	P55058	PLTP_HUMAN	Phospholipid transfer protein (Lipid transfer protein II)	PLTP	25519.5	5693.44	21717.1	4384.67	35820	64224.5	17643.4	34809.7	0.506851	0.401755	>9.999999e-01
274	P00491	PNPH_HUMAN	Purine nucleoside phosphorylase (PNP) (EC 2.4.2.1) (Inosine phosphorylase) (Inosine-guanosine phosphorylase)	PNP	197350	191579	188025	186421	195106	189967	192318	190498	1.00955	0.649169	>9.999999e-01
275	P62937	PPIA_HUMAN	Peptidyl-prolyl cis-trans isomerase A (PPIase A) (EC 5.2.1.8) (Cyclophilin A) (Cyclosporin A-binding protein) (Rotamase A) [Cleaved into: Peptidyl-prolyl cis-trans isomerase A, N-terminally processed]	PPIA	161476	183737	213422	133160	167084	132342	186212	144195	1.29138	0.0903711	0.788545
276	P23284	PPIB_HUMAN	Peptidyl-prolyl cis-trans isomerase B (PPIase B) (EC 5.2.1.8) (CYP-S1) (Cyclophilin B) (Rotamase B) (S-cyclophilin) (SCYLP)	PPIB	40365.7	37732.8	37611.1	40016.7	41985.3	36892.6	38569.9	39631.5	0.973212	0.573412	>9.999999e-01
277	P04280	PRP1_HUMAN	Basic salivary proline-rich protein 1 (Salivary proline-rich protein) [Cleaved into: Proline-rich peptide II-2; Basic peptide IB-6; Peptide P-H]	PRB1	1516.45	409.679	1237.67	102907	96059.3	84542.6	1054.6	94502.8	0.0111594	6.39347e-05	0.00173773		√
278	Q06830	PRDX1_HUMAN	Peroxiredoxin-1 (EC 1.11.1.24) (Natural killer cell-enhancing factor A) (NKEF-A) (Proliferation-associated gene protein) (PAG) (Thioredoxin peroxidase 2) (Thioredoxin-dependent peroxide reductase 2) (Thioredoxin-dependent peroxiredoxin 1)	PRDX1	922055	918738	926638	532032	557357	556310	922477	548566	1.68162	1.66062e-06	0.000112193	√
279	P30044	PRDX5_HUMAN	Peroxiredoxin-5, mitochondrial (EC 1.11.1.24) (Alu corepressor 1) (Antioxidant enzyme B166) (AOEB166) (Liver tissue 2D-page spot 71B) (PLP) (Peroxiredoxin V) (Prx-V) (Peroxisomal antioxidant enzyme) (TPx type VI) (Thioredoxin peroxidase PMP20) (Thioredoxin-dependent peroxiredoxin 5)	PRDX5	173047	174685	161976	142739	158976	149339	169903	150351	1.13004	0.0340205	0.325694
280	P30041	PRDX6_HUMAN	Peroxiredoxin-6 (EC 1.11.1.27) (1-Cys peroxiredoxin) (1-Cys PRX) (24 kDa protein) (Acidic calcium-independent phospholipase A2) (aiPLA2) (EC 3.1.1.4) (Antioxidant protein 2) (Glutathione-dependent peroxiredoxin) (Liver 2D page spot 40) (Lysophosphatidylcholine acyltransferase 5) (LPC acyltransferase 5) (LPCAT-5) (Lyso-PC acyltransferase 5) (EC 2.3.1.23) (Non-selenium glutathione peroxidase) (NSGP…	PRDX6	927015	819781	835320	406287	441521	446492	860706	431433	1.99499	0.000276358	0.00544574	√
281	P02810	PRPC_HUMAN	Salivary acidic proline-rich phosphoprotein 1/2 (Db-s) (PRP-1/PRP-2) (Parotid acidic protein) (Pa) (Parotid double-band protein) (Parotid isoelectric focusing variant protein) (PIF-S) (Parotid proline-rich protein 1/2) (Pr1/Pr2) (Protein C) [Cleaved into: Salivary acidic proline-rich phosphoprotein 1/2; Salivary acidic proline-rich phosphoprotein 3/4 (Db-F) (PIF-F) (PRP-3/PRP-4) (Protein A); Pept…	PRH1	402909	214663	230751	1.9705e+06	1.87745e+06	1.12473e+06	282774	1.65756e+06	0.170597	0.00744257	0.0866948
282	O43490	PROM1_HUMAN	Prominin-1 (Antigen AC133) (Prominin-like protein 1) (CD antigen CD133)	PROM1	1.47266e+06	1.31991e+06	1.37571e+06	815173	882988	885260	1.38943e+06	861140	1.61347	0.000461071	0.00807607	√
283	P07225	PROS_HUMAN	Vitamin K-dependent protein S	PROS1	51817.7	33637.2	24184.1	243698	263712	262497	36546.4	256636	0.142406	2.92353e-05	0.000960156		√
284	Q6MZM9	PRR27_HUMAN	Proline-rich protein 27	PRR27	797685	862613	758077	3.39758e+06	3.52263e+06	3.62132e+06	806125	3.51384e+06	0.229414	2.91156e-06	0.000166841		√
285	Q16651	PRSS8_HUMAN	Prostasin (EC 3.4.21.-) (Channel-activating protease 1) (CAP1) (Serine protease 8) [Cleaved into: Prostasin light chain; Prostasin heavy chain]	PRSS8	135697	139625	142438	68370.1	113036	71252.7	139253	84219.6	1.65346	0.0194565	0.197458
286	P24158	PRTN3_HUMAN	Myeloblastin (EC 3.4.21.76) (AGP7) (C-ANCA antigen) (Leukocyte proteinase 3) (PR-3) (PR3) (Neutrophil proteinase 4) (NP-4) (P29) (Wegener autoantigen)	PRTN3	6.62892e+06	5.97788e+06	6.26234e+06	1.31469e+07	1.3497e+07	1.34903e+07	6.28971e+06	1.33781e+07	0.47015	5.63982e-06	0.000277837		√
287	P28066	PSA5_HUMAN	Proteasome subunit alpha type-5 (Macropain zeta chain) (Multicatalytic endopeptidase complex zeta chain) (Proteasome zeta chain)	PSMA5	43707.9	40907.1	56846.9	171002	141556	134222	47154	148927	0.316625	0.00115219	0.0167148		√
288	P20618	PSB1_HUMAN	Proteasome subunit beta type-1 (EC 3.4.25.1) (Macropain subunit C5) (Multicatalytic endopeptidase complex subunit C5) (Proteasome component C5) (Proteasome gamma chain)	PSMB1	922.369	765.986	717.312	449.893	534.749	508.851	801.889	497.831	1.61077	0.0103813	0.115249
289	P40306	PSB10_HUMAN	Proteasome subunit beta type-10 (EC 3.4.25.1) (Low molecular mass protein 10) (Macropain subunit MECl-1) (Multicatalytic endopeptidase complex subunit MECl-1) (Proteasome MECl-1) (Proteasome subunit beta-2i)	PSMB10	6990.05	2719.29	2861.08	20711.1	39487	48141.7	4190.14	36113.2	0.116028	0.0177619	0.182663
290	P49721	PSB2_HUMAN	Proteasome subunit beta type-2 (EC 3.4.25.1) (Macropain subunit C7-I) (Multicatalytic endopeptidase complex subunit C7-I) (Proteasome component C7-I)	PSMB2	1150.87	6027.59	16659.9	39971.2	44001.2	35385.8	7946.13	39786.1	0.199721	0.00363271	0.0466684		√
291	P26022	PTX3_HUMAN	Pentraxin-related protein PTX3 (Pentaxin-related protein PTX3) (Tumor necrosis factor alpha-induced protein 5) (TNF alpha-induced protein 5) (Tumor necrosis factor-inducible gene 14 protein) (TSG-14)	PTX3	18777.2	11826.6	10698.3	35512.8	15754.4	36790.5	13767.4	29352.6	0.469034	0.098425	0.843262
292	P06737	PYGL_HUMAN	Glycogen phosphorylase, liver form (EC 2.4.1.1)	PYGL	338791	330496	305320	432568	436451	454571	324869	441196	0.736337	0.000661685	0.0107168
293	O00391	QSOX1_HUMAN	Sulfhydryl oxidase 1 (hQSOX) (EC 1.8.3.2) (Quiescin Q6)	QSOX1	299247	304910	331458	380976	372045	390036	311872	381019	0.81852	0.00350175	0.0452481
294	P61026	RAB10_HUMAN	Ras-related protein Rab-10 (EC 3.6.5.2)	RAB10	3751.38	2831.21	2111.31	3518.17	2392.07	55041.4	2897.97	20317.2	0.142636	0.372726	>9.999999e-01
295	P15153	RAC2_HUMAN	Ras-related C3 botulinum toxin substrate 2 (GX) (Small G protein) (p21-Rac2)	RAC2	1.12126e+06	1.10585e+06	1.17101e+06	1.00952e+06	1.10761e+06	1.07058e+06	1.13271e+06	1.06257e+06	1.06601	0.113354	0.947146
296	P62826	RAN_HUMAN	GTP-binding nuclear protein Ran (Androgen receptor-associated protein 24) (GTPase Ran) (Ras-like protein TC4) (Ras-related nuclear protein)	RAN	108082	105155	87577.6	68726.9	66536.4	76683.9	100272	70649.1	1.41929	0.0140501	0.149011
297	P62834	RAP1A_HUMAN	Ras-related protein Rap-1A (EC 3.6.5.2) (C21KG) (G-22K) (GTP-binding protein smg p21A) (Ras-related protein Krev-1)	RAP1A	250847	228150	241574	132371	129839	127652	240190	129954	1.84827	8.12323e-05	0.00203089	√
298	Q9HD89	RETN_HUMAN	Resistin (Adipose tissue-specific secretory factor) (ADSF) (C/EBP-epsilon-regulated myeloid-specific secreted cysteine-rich protein) (Cysteine-rich secreted protein A12-alpha-like 2) (Cysteine-rich secreted protein FIZZ3)	RETN	504924	504039	543285	1.39517e+06	1.43357e+06	1.411e+06	517416	1.41325e+06	0.366119	7.89756e-07	7.46998e-05		√
299	P61586	RHOA_HUMAN	Transforming protein RhoA (EC 3.6.5.2) (Rho cDNA clone 12) (h12)	RHOA	700340	658489	677414	475577	611186	484008	678747	523590	1.29633	0.0270328	0.264145
300	P12724	ECP_HUMAN	Eosinophil cationic protein (ECP) (EC 3.1.27.-) (Ribonuclease 3) (RNase 3)	RNASE3	9737.06	45691	11440	386452	380353	354904	22289.4	373903	0.0596127	2.05974e-05	0.00072973		√
301	P13489	RINI_HUMAN	Ribonuclease inhibitor (Placental ribonuclease inhibitor) (Placental RNase inhibitor) (Ribonuclease/angiogenin inhibitor 1) (RAI)	RNH1	61185.4	58126.5	64907.1	42332.7	30452.5	59856.8	61406.4	44214	1.38884	0.121267	0.995673
302	P08865	RSSA_HUMAN	40S ribosomal protein SA (37 kDa laminin receptor precursor) (37LRP) (37/67 kDa laminin receptor) (LRP/LR) (67 kDa laminin receptor) (67LR) (Colon carcinoma laminin-binding protein) (Laminin receptor 1) (LamR) (Laminin-binding protein precursor p40) (LBP/p40) (Multidrug resistance-associated protein MGr1-Ag) (NEM/1CHD4) (Small ribosomal subunit protein uS2)	RPSA	46384.4	52223.8	54677.6	5807.25	16244.5	19158.5	51095.2	13736.8	3.7196	0.00140221	0.0197364	√
303	P31949	S10AB_HUMAN	Protein S100-A11 (Calgizzarin) (Metastatic lymph node gene 70 protein) (MLN 70) (Protein S100-C) (S100 calcium-binding protein A11) [Cleaved into: Protein S100-A11, N-terminally processed]	S100A11	143045	136018	135759	119447	105845	129193	138274	118162	1.17021	0.0487297	0.450111
304	P80511	S10AC_HUMAN	Protein S100-A12 (CGRP) (Calcium-binding protein in amniotic fluid 1) (CAAF1) (Calgranulin-C) (CAGC) (Extracellular newly identified RAGE-binding protein) (EN-RAGE) (Migration inhibitory factor-related protein 6) (MRP-6) (p6) (Neutrophil S100 protein) (S100 calcium-binding protein A12) [Cleaved into: Calcitermin]	S100A12	7079.49	18982.6	17163.4	551009	548637	512122	14408.5	537256	0.0268187	2.36824e-06	0.000144373		√
305	Q9HCY8	S10AE_HUMAN	Protein S100-A14 (S100 calcium-binding protein A14) (S114)	S100A14	26886.6	23418.5	25608.1	10761.5	19267.5	27633	25304.4	19220.7	1.31652	0.288468	>9.999999e-01
306	P05109	S10A8_HUMAN	Protein S100-A8 (Calgranulin-A) (Calprotectin L1L subunit) (Cystic fibrosis antigen) (CFAG) (Leukocyte L1 complex light chain) (Migration inhibitory factor-related protein 8) (MRP-8) (p8) (S100 calcium-binding protein A8) (Urinary stone protein band A)	S100A8	4.41848e+06	4.28879e+06	4.50412e+06	6.27751e+06	6.56071e+06	6.41089e+06	4.4038e+06	6.41637e+06	0.686338	4.04534e-05	0.00121086
307	P06702	S10A9_HUMAN	Protein S100-A9 (Calgranulin-B) (Calprotectin L1H subunit) (Leukocyte L1 complex heavy chain) (Migration inhibitory factor-related protein 14) (MRP-14) (p14) (S100 calcium-binding protein A9)	S100A9	2.17059e+06	2.13547e+06	2.1044e+06	6.69445e+06	6.90943e+06	6.73887e+06	2.13682e+06	6.78092e+06	0.315122	2.79551e-07	4.43113e-05		√
308	P0DJI8	SAA1_HUMAN	Serum amyloid A-1 protein (SAA) [Cleaved into: Amyloid protein A (Amyloid fibril protein AA); Serum amyloid protein A(2-104); Serum amyloid protein A(3-104); Serum amyloid protein A(2-103); Serum amyloid protein A(2-102); Serum amyloid protein A(4-101)]	SAA1	117940	102043	96317.3	265135	245903	250972	105434	254003	0.415088	6.76531e-05	0.00179748		√
309	P35542	SAA4_HUMAN	Serum amyloid A-4 protein (Constitutively expressed serum amyloid A protein) (C-SAA)	SAA4	9375.31	9269.31	24149.5	42839.9	36055.3	34574	14264.7	37823.1	0.377143	0.0132864	0.142808
310	Q6UWP8	SBSN_HUMAN	Suprabasin	SBSN	7116.98	2596.62	190861	5985.46	4835.75	1933.75	66858.2	4251.65	15.7252	0.369907	>9.999999e-01
311	Q96QR1	SG3A1_HUMAN	Secretoglobin family 3A member 1 (Cytokine HIN-1) (High in normal 1) (Pneumo secretory protein 2) (PnSP-2) (Uteroglobin-related protein 2)	SCGB3A1	155908	151146	148730	314744	320847	325070	151928	320220	0.474448	1.34504e-06	0.000102599		√
312	O00560	SDCB1_HUMAN	Syntenin-1 (Melanoma differentiation-associated protein 9) (MDA-9) (Pro-TGF-alpha cytoplasmic domain-interacting protein 18) (TACIP18) (Scaffold protein Pbp1) (Syndecan-binding protein 1)	SDCBP	1.29172e+06	1.28358e+06	1.2845e+06	1.20008e+06	1.24187e+06	1.18025e+06	1.2866e+06	1.2074e+06	1.0656	0.0124718	0.135281
313	P01009	A1AT_HUMAN	Alpha-1-antitrypsin (Alpha-1 protease inhibitor) (Alpha-1-antiproteinase) (Serpin A1) [Cleaved into: Short peptide from AAT (SPAAT)]	SERPINA1	1.91869e+06	1.8686e+06	1.91476e+06	6.22589e+06	5.46384e+06	5.59401e+06	1.90069e+06	5.76125e+06	0.329909	8.15912e-05	0.00203089		√
314	P01011	AACT_HUMAN	Alpha-1-antichymotrypsin (ACT) (Cell growth-inhibiting gene 24/25 protein) (Serpin A3) [Cleaved into: Alpha-1-antichymotrypsin His-Pro-less]	SERPINA3	128561	220952	111919	964735	1.01867e+06	1.20245e+06	153811	1.06195e+06	0.144838	0.000335814	0.00635266		√
315	P29622	KAIN_HUMAN	Kallistatin (Kallikrein inhibitor) (Peptidase inhibitor 4) (PI-4) (Serpin A4)	SERPINA4	25307.9	7605.7	67781.8	22631.3	23097.7	11275.8	33565.1	19001.6	1.76644	0.469988	>9.999999e-01
316	P30740	ILEU_HUMAN	Leukocyte elastase inhibitor (LEI) (Monocyte/neutrophil elastase inhibitor) (EI) (M/NEI) (Peptidase inhibitor 2) (PI-2) (Serpin B1)	SERPINB1	2.35132e+06	2.22335e+06	2.339e+06	1.54529e+06	1.92644e+06	1.89259e+06	2.30456e+06	1.78811e+06	1.28882	0.0158515	0.166593
317	Q9UIV8	SPB13_HUMAN	Serpin B13 (HaCaT UV-repressible serpin) (Hurpin) (Headpin) (Peptidase inhibitor 13) (PI-13) (Proteinase inhibitor 13)	SERPINB13	311371	271895	302799	62521.1	54498.6	76093.9	295355	64371.2	4.58831	6.93276e-05	0.0018215	√
318	P05120	PAI2_HUMAN	Plasminogen activator inhibitor 2 (PAI-2) (Monocyte Arg-serpin) (Placental plasminogen activator inhibitor) (Serpin B2) (Urokinase inhibitor)	SERPINB2	78715.5	71302.7	62167	15140.4	14715.4	16576.1	70728.4	15477.3	4.56981	0.000330226	0.00634851	√
319	P29508	SPB3_HUMAN	Serpin B3 (Protein T4-A) (Squamous cell carcinoma antigen 1) (SCCA-1)	SERPINB3	446936	458227	412487	263962	262788	287725	439217	271492	1.61779	0.000465404	0.00809203	√
320	P48594	SPB4_HUMAN	Serpin B4 (Leupin) (Peptidase inhibitor 11) (PI-11) (Squamous cell carcinoma antigen 2) (SCCA-2)	SERPINB4	114282	87032	36461.8	38777.9	40326.4	41620.2	79258.6	40241.5	1.96957	0.162388	>9.999999e-01
321	P36952	SPB5_HUMAN	Serpin B5 (Maspin) (Peptidase inhibitor 5) (PI-5)	SERPINB5	1.82117e+06	1.82697e+06	1.77494e+06	661885	710712	734630	1.80769e+06	702409	2.57356	2.12922e-06	0.000136077	√
322	P01008	ANT3_HUMAN	Antithrombin-III (ATIII) (Serpin C1)	SERPINC1	200404	136969	106178	165405	251793	218238	147850	211812	0.698025	0.162742	>9.999999e-01
323	P05546	HEP2_HUMAN	Heparin cofactor 2 (Heparin cofactor II) (HC-II) (Protease inhibitor leuserpin-2) (HLS2) (Serpin D1)	SERPIND1	149709	124025	126175	225001	231262	221597	133303	225954	0.589959	0.000440237	0.00788641		√
324	P36955	PEDF_HUMAN	Pigment epithelium-derived factor (PEDF) (Cell proliferation-inducing gene 35 protein) (EPC-1) (Serpin F1)	SERPINF1	659.448	1322.16	652.534	826.481	334.57	497.959	878.049	553.003	1.58778	0.287274	>9.999999e-01
325	P08697	A2AP_HUMAN	Alpha-2-antiplasmin (Alpha-2-AP) (Alpha-2-plasmin inhibitor) (Alpha-2-PI) (Serpin F2)	SERPINF2	66134.8	46461.4	43293	151889	111579	128795	51963.1	130755	0.397409	0.00451981	0.0565489
326	P05155	IC1_HUMAN	Plasma protease C1 inhibitor (C1 Inh) (C1Inh) (C1 esterase inhibitor) (C1-inhibiting factor) (Serpin G1)	SERPING1	205463	327744	352701	728963	761175	1.12866e+06	295303	872931	0.338288	0.0131977	0.142502
327	P31947	1433S_HUMAN	14-3-3 protein sigma (Epithelial cell marker protein 1) (Stratifin)	SFN	602818	593400	628337	571484	571361	610722	608185	584522	1.04048	0.230579	>9.999999e-01
328	Q9H173	SIL1_HUMAN	Nucleotide exchange factor SIL1 (BiP-associated protein) (BAP)	SIL1	51493	41755.6	38955.5	3650.44	24439.9	37217.7	44068	21769.4	2.02431	0.100776	0.860288
329	O14745	NHRF1_HUMAN	Na(+)/H(+) exchange regulatory cofactor NHE-RF1 (NHERF-1) (Ezrin-radixin-moesin-binding phosphoprotein 50) (EBP50) (Regulatory cofactor of Na(+)/H(+) exchanger) (Sodium-hydrogen exchanger regulatory factor 1) (Solute carrier family 9 isoform A3 regulatory factor 1)	SLC9A3R1	4326.19	70953.4	75481.7	37705.6	39816.7	33762.4	50253.7	37094.9	1.35473	0.598916	>9.999999e-01
330	P03973	SLPI_HUMAN	Antileukoproteinase (ALP) (BLPI) (HUSI-1) (Mucus proteinase inhibitor) (MPI) (Protease inhibitor WAP4) (Secretory leukocyte protease inhibitor) (Seminal proteinase inhibitor) (WAP four-disulfide core domain protein 4)	SLPI	359784	350783	352670	1.1501e+06	1.16146e+06	1.12124e+06	354412	1.14427e+06	0.309729	3.50149e-07	4.77094e-05		√
331	P02814	SMR3B_HUMAN	Submaxillary gland androgen-regulated protein 3B (Proline-rich peptide P-B) (Proline-rich protein 3) [Cleaved into: Peptide P-A; Peptide D1A]	SMR3B	759535	667203	532781	2.10141e+06	2.23197e+06	2.53008e+06	653173	2.28782e+06	0.2855	0.000333466	0.00635266		√
332	P35321	SPR1A_HUMAN	Cornifin-A (19 kDa pancornulin) (SPRK) (Small proline-rich protein IA) (SPR-IA)	SPRR1A	37522.3	57570.3	12200.5	13467.9	31837.6	18796.8	35764.3	21367.5	1.67378	0.368458	>9.999999e-01
333	P35326	SPR2A_HUMAN	Small proline-rich protein 2A (SPR-2A) (2-1)	SPRR2A	58558.7	66094.8	69653.6	46013.7	46823	2644.42	64769	31827	2.03503	0.0923732	0.803051
334	P35325	SPR2B_HUMAN	Small proline-rich protein 2B (SPR-2B)	SPRR2B	45497.5	55245.5	3788.58	54402.5	62106.4	50052.3	34843.9	55520.4	0.627587	0.270136	>9.999999e-01
335	P22531	SPR2E_HUMAN	Small proline-rich protein 2E (SPR-2E) (Small proline-rich protein II) (SPR-II)	SPRR2E	3370.91	16011.2	1678.8	9679.49	12851	7472.78	7020.3	10001.1	0.701953	0.566977	>9.999999e-01
336	Q9UBC9	SPRR3_HUMAN	Small proline-rich protein 3 (22 kDa pancornulin) (Cornifin beta) (Esophagin)	SPRR3	830736	835860	708889	356875	325455	349065	791829	343798	2.30318	0.000460396	0.00807607	√
337	P27105	STOM_HUMAN	Stomatin (Erythrocyte band 7 integral membrane protein) (Erythrocyte membrane protein band 7.2) (Protein 7.2b)	STOM	59661	54756.5	64336.8	80076.4	87867.8	71974.2	59584.8	79972.8	0.745063	0.0190135	0.193794
338	P20061	TCO1_HUMAN	Transcobalamin-1 (TC-1) (Haptocorrin) (HC) (Protein R) (Transcobalamin I) (TC I) (TCI)	TCN1	169058	179541	140259	54753.5	76857.5	95571.2	162953	75727.4	2.15183	0.00633944	0.0749195
339	P02787	TRFE_HUMAN	Serotransferrin (Transferrin) (Beta-1 metal-binding globulin) (Siderophilin)	TF	1.31415e+06	1.28881e+06	1.32755e+06	3.35796e+06	3.98299e+06	4.03951e+06	1.31017e+06	3.79349e+06	0.345373	0.000342797	0.00638262		√
340	P04155	TFF1_HUMAN	Trefoil factor 1 (Breast cancer estrogen-inducible protein) (PNR-2) (Polypeptide P1.A) (hP1.A) (Protein pS2)	TFF1	32123.1	33261.8	36424.8	40005.9	26269.9	42805.2	33936.6	36360.3	0.933341	0.669414	>9.999999e-01
341	Q07654	TFF3_HUMAN	Trefoil factor 3 (Intestinal trefoil factor) (hITF) (Polypeptide P1.B) (hP1.B)	TFF3	3.44396e+06	2.85908e+06	3.64576e+06	1.31637e+06	1.26656e+06	1.18411e+06	3.31627e+06	1.25568e+06	2.64101	0.000995426	0.0148977	√
342	P22735	TGM1_HUMAN	Protein-glutamine gamma-glutamyltransferase K (EC 2.3.2.13) (Epidermal TGase) (Transglutaminase K) (TG(K)) (TGK) (TGase K) (Transglutaminase-1) (TGase-1)	TGM1	2610.55	5800.07	9148.28	1136.22	7501.56	11156.4	5852.97	6598.07	0.887073	0.841083	>9.999999e-01
343	Q08188	TGM3_HUMAN	Protein-glutamine gamma-glutamyltransferase E (EC 2.3.2.13) (Transglutaminase E) (TG(E)) (TGE) (TGase E) (Transglutaminase-3) (TGase-3) [Cleaved into: Protein-glutamine gamma-glutamyltransferase E 50 kDa catalytic chain; Protein-glutamine gamma-glutamyltransferase E 27 kDa non-catalytic chain]	TGM3	3.74952e+06	3.61263e+06	3.68173e+06	2.42721e+06	2.50149e+06	2.59024e+06	3.6813e+06	2.50631e+06	1.46881	4.42218e-05	0.00129891
344	P01033	TIMP1_HUMAN	Metalloproteinase inhibitor 1 (Erythroid-potentiating activity) (EPA) (Fibroblast collagenase inhibitor) (Collagenase inhibitor) (Tissue inhibitor of metalloproteinases 1) (TIMP-1)	TIMP1	385596	391998	412284	860724	850116	852236	396626	854359	0.464238	7.71316e-07	7.46998e-05		√
345	P29401	TKT_HUMAN	Transketolase (TK) (EC 2.2.1.1)	TKT	221173	189958	196457	502394	620403	641534	202529	588110	0.344373	0.000961304	0.0145714		√
346	Q66K66	TM198_HUMAN	Transmembrane protein 198	TMEM198	35993.9	10656.9	44959.6	2.3594e+06	2.47146e+06	2.52811e+06	30536.8	2.45299e+06	0.0124488	1.14082e-06	9.30218e-05		√
347	O60235	TM11D_HUMAN	Transmembrane protease serine 11D (EC 3.4.21.-) (Airway trypsin-like protease) [Cleaved into: Transmembrane protease serine 11D non-catalytic chain; Transmembrane protease serine 11D catalytic chain]	TMPRSS11D	107282	111122	92472.9	117577	129510	124360	103626	123816	0.836934	0.0386043	0.362244
348	P60174	TPIS_HUMAN	Triosephosphate isomerase (TIM) (EC 5.3.1.1) (Methylglyoxal synthase) (EC 4.2.3.3) (Triose-phosphate isomerase)	TPI1	138345	145510	125694	166876	225151	174345	136516	188791	0.72311	0.0528622	0.484498
349	P02766	TTHY_HUMAN	Transthyretin (ATTR) (Prealbumin) (TBPA)	TTR	142384	123097	147059	888267	921851	852162	137513	887427	0.154958	3.96961e-06	0.000204059		√
350	P68363	TBA1B_HUMAN	Tubulin alpha-1B chain (Alpha-tubulin ubiquitous) (Tubulin K-alpha-1) (Tubulin alpha-ubiquitous chain) [Cleaved into: Detyrosinated tubulin alpha-1B chain]	TUBA1B	552469	536330	502854	657170	706215	753077	530551	705487	0.752035	0.00503187	0.0607071
351	P68371	TBB4B_HUMAN	Tubulin beta-4B chain (Tubulin beta-2 chain) (Tubulin beta-2C chain)	TUBB4B	976794	921576	1.0492e+06	1.31258e+06	1.34943e+06	1.30608e+06	982524	1.3227e+06	0.742819	0.000984013	0.0148206
352	P10599	THIO_HUMAN	Thioredoxin (Trx) (ATL-derived factor) (ADF) (Surface-associated sulphydryl protein) (SASP) (allergen Hom s Trx)	TXN	997052	1.05882e+06	1.17968e+06	544872	540758	530060	1.07852e+06	538563	2.00258	0.000554712	0.00917271	√
353	P19971	TYPH_HUMAN	Thymidine phosphorylase (TP) (EC 2.4.2.4) (Gliostatin) (Platelet-derived endothelial cell growth factor) (PD-ECGF) (TdRPase)	TYMP	94675.5	88424.7	81889.1	1223.67	350.284	105756	88329.7	35776.7	2.46892	0.209572	>9.999999e-01
354	P0CG48	UBC_HUMAN	Polyubiquitin-C [Cleaved into: Ubiquitin]	UBC	1.08623e+06	1.08237e+06	1.07882e+06	966598	872870	935801	1.08247e+06	925089	1.17013	0.00471461	0.0577397
355	Q5JXB2	UE2NL_HUMAN	Putative ubiquitin-conjugating enzyme E2 N-like (Epididymis tissue protein Li 174)	UBE2NL	332654	309520	250524	66655.7	210157	226037	297566	167617	1.77528	0.0821146	0.724522
356	Q16851	UGPA_HUMAN	UTP--glucose-1-phosphate uridylyltransferase (EC 2.7.7.9) (UDP-glucose pyrophosphorylase) (UDPGP) (UGPase)	UGP2	20694	22878.8	2725.9	31130.1	39783.8	40025.3	15432.9	36979.7	0.417335	0.0373664	0.353434
357	P50552	VASP_HUMAN	Vasodilator-stimulated phosphoprotein (VASP)	VASP	41355.4	42651.1	42782.6	70458.9	88931.6	95593	42263	84994.5	0.497244	0.00476149	0.0577397
358	Q99536	VAT1_HUMAN	Synaptic vesicle membrane protein VAT-1 homolog (EC 1.-.-.-)	VAT1	175098	161876	187476	149569	152091	179941	174817	160534	1.08897	0.307372	>9.999999e-01
359	P18206	VINC_HUMAN	Vinculin (Metavinculin) (MV)	VCL	458.231	250.261	168.308	985.761	4647.26	1809.23	292.267	2480.75	0.117814	0.12053	0.993068
360	P55072	TERA_HUMAN	Transitional endoplasmic reticulum ATPase (TER ATPase) (EC 3.6.4.6) (15S Mg(2+)-ATPase p97 subunit) (Valosin-containing protein) (VCP)	VCP	35403.5	46604.2	39675.9	78005.7	85983.6	85740.2	40561.2	83243.2	0.487262	0.000520689	0.0088722		√
361	P04004	VTNC_HUMAN	Vitronectin (VN) (S-protein) (Serum-spreading factor) (V75) [Cleaved into: Vitronectin V65 subunit; Vitronectin V10 subunit; Somatomedin-B]	VTN	80670.3	65987.1	60313.1	392475	446603	526598	68990.2	455225	0.151552	0.000608587	0.0099937		√
362	P62258	1433E_HUMAN	14-3-3 protein epsilon (14-3-3E)	YWHAE	95576.4	99775.2	100853	87724.3	103678	91918	98735	94440.2	1.04548	0.44208	>9.999999e-01
363	P27348	1433T_HUMAN	14-3-3 protein theta (14-3-3 protein T-cell) (14-3-3 protein tau) (Protein HS1)	YWHAQ	42091	29620.2	32032.5	29382.3	22649.2	30695	34581.2	27575.5	1.25406	0.19927	>9.999999e-01
364	P63104	1433Z_HUMAN	14-3-3 protein zeta/delta (Protein kinase C inhibitor protein 1) (KCIP-1)	YWHAZ	836016	846076	857993	525805	539507	530558	846695	531957	1.59166	1.94303e-06	0.000127627	√
365	Q96DA0	ZG16B_HUMAN	Zymogen granule protein 16 homolog B	ZG16B	3.30837e+07	3.25235e+07	3.24756e+07	2.06092e+07	2.12752e+07	2.14798e+07	3.26943e+07	2.11214e+07	1.54792	3.8224e-06	0.000200859	√
aProteins were considered to be differentially modulated if the Fold Change (FC) among the indicated S/EVs was > ± 1.5 (>1.5 or <0.067) with corrected p-value ≤ 0.05; bp-value calculated by Student's T-test; ccorrected p-value calculated by Benjamini-Yekutieli method.

## Sheet: SEV OSCC_NLNM vs SEV OSCC_LNM
#	UniProt Accession Number	UniProt Entry Name	Protein Name	Gene Name	S/EV OSCC_NLNM_1	S/EV OSCC_NLNM_2	S/EV OSCC_NLNM_3	S/EV OSCC_LNM_1	S/EV OSCC_LNM_2	S/EV OSCC_LNM_3	Mean S/EV OSCC_NLNM	Mean S/EV OSCC_LNM	Fold OSCC_NLNM vs OSCC_LNMa	p-valueb	BY p-valuec	Up-regulated protein	Down-regulated protein
1	P04217	A1BG_HUMAN	Alpha-1B-glycoprotein (Alpha-1-B glycoprotein)	A1BG	638330	634115	617015	399960	388450	398215	629820	395542	1.5923	6.04968e-06	0.000275103	√
2	P01023	A2MG_HUMAN	Alpha-2-macroglobulin (Alpha-2-M) (C3 and PZP-like alpha-2-macroglobulin domain-containing protein 5)	A2M	5.73943e+07	5.74604e+07	5.94159e+07	2.38368e+07	2.73281e+07	2.76748e+07	5.80902e+07	2.62799e+07	2.21044	2.18181e-05	0.000661152	√
3	A8K2U0	A2ML1_HUMAN	Alpha-2-macroglobulin-like protein 1 (C3 and PZP-like alpha-2-macroglobulin domain-containing protein 9)	A2ML1	1.02145e+06	1.03581e+06	1.06811e+06	1.00638e+06	1.0449e+06	1.06962e+06	1.04179e+06	1.0403e+06	1.00143	0.95148	>9.999999e-01
4	P12814	ACTN1_HUMAN	Alpha-actinin-1 (Alpha-actinin cytoskeletal isoform) (F-actin cross-linking protein) (Non-muscle alpha-actinin-1)	ACTN1	36374.6	28359.2	36737.5	95718.7	101543	104110	33823.7	100457	0.336698	5.54741e-05	0.0012493		√
5	O43707	ACTN4_HUMAN	Alpha-actinin-4 (Non-muscle alpha-actinin 4)	ACTN4	96521.6	17324.5	17692.1	2913.78	147552	15438.2	43846	55301.4	0.792856	0.84016	>9.999999e-01
6	P61160	ARP2_HUMAN	Actin-related protein 2 (Actin-like protein 2)	ACTR2	175955	134283	145321	273638	325047	338771	151853	312486	0.485952	0.00236479	0.029431		√
7	P61158	ARP3_HUMAN	Actin-related protein 3 (Actin-like protein 3)	ACTR3	65782.9	84690.8	90841.8	299561	311527	298163	80438.5	303084	0.2654	1.35386e-05	0.000485059		√
8	Q8IZP9	AGRG2_HUMAN	Adhesion G-protein coupled receptor G2 (G-protein coupled receptor 64) (Human epididymis-specific protein 6) (He6)	ADGRG2	31526.3	33658.5	38857.2	67207.7	70222.4	80641.8	34680.6	72690.6	0.477099	0.00118545	0.0161102		√
9	P01019	ANGT_HUMAN	Angiotensinogen (Serpin A8) [Cleaved into: Angiotensin-1 (Angiotensin 1-10) (Angiotensin I) (Ang I); Angiotensin-2 (Angiotensin 1-8) (Angiotensin II) (Ang II); Angiotensin-3 (Angiotensin 2-8) (Angiotensin III) (Ang III) (Des-Asp[1]-angiotensin II); Angiotensin-4 (Angiotensin 3-8) (Angiotensin IV) (Ang IV); Angiotensin 1-9; Angiotensin 1-7; Angiotensin 1-5; Angiotensin 1-4]	AGT	830.995	520.577	325.733	513.329	1035.05	1042.31	559.102	863.564	0.647435	0.253951	>9.999999e-01
10	P23526	SAHH_HUMAN	Adenosylhomocysteinase (AdoHcyase) (EC 3.3.1.1) (S-adenosyl-L-homocysteine hydrolase)	AHCY	85380.4	148739	142445	106328	170393	39666.7	125521	105463	1.1902	0.66359	>9.999999e-01
11	P02765	FETUA_HUMAN	Alpha-2-HS-glycoprotein (Alpha-2-Z-globulin) (Ba-alpha-2-glycoprotein) (Fetuin-A) [Cleaved into: Alpha-2-HS-glycoprotein chain A; Alpha-2-HS-glycoprotein chain B]	AHSG	805820	734948	804614	405385	400620	444430	781794	416812	1.87565	0.000179127	0.00320888	√
12	P02768	ALBU_HUMAN	Albumin	ALB	1.96323e+08	1.9691e+08	1.96048e+08	7.38418e+07	7.48776e+07	7.57028e+07	1.96427e+08	7.48074e+07	2.62576	3.44577e-09	2.87951e-06	√
13	P30838	AL3A1_HUMAN	Aldehyde dehydrogenase, dimeric NADP-preferring (EC 1.2.1.5) (ALDHIII) (Aldehyde dehydrogenase 3) (Aldehyde dehydrogenase family 3 member A1)	ALDH3A1	5408.96	1749.15	2481.42	7119.72	24444.1	4174.84	3213.18	11912.9	0.269723	0.246929	>9.999999e-01
14	P04075	ALDOA_HUMAN	Fructose-bisphosphate aldolase A (EC 4.1.2.13) (Lung cancer antigen NY-LU-1) (Muscle-type aldolase)	ALDOA	816139	840789	804569	1.38683e+06	1.36648e+06	1.44155e+06	820499	1.39829e+06	0.586788	2.02172e-05	0.000646034		√
15	P02760	AMBP_HUMAN	Protein AMBP [Cleaved into: Alpha-1-microglobulin (Protein HC) (Alpha-1 microglycoprotein) (Complex-forming glycoprotein heterogeneous in charge); Inter-alpha-trypsin inhibitor light chain (ITI-LC) (Bikunin) (EDC1) (HI-30) (Uronic-acid-rich protein); Trypstatin]	AMBP	616642	615724	694270	242019	237560	304896	642212	261492	2.45595	0.000358639	0.00561625	√
16	P0DUB6	AMY1A_HUMAN	Alpha-amylase 1A (EC 3.2.1.1) (1,4-alpha-D-glucan glucanohydrolase 1) (Salivary alpha-amylase)	AMY1A	5.66606e+07	5.52927e+07	5.50986e+07	8.17653e+07	8.26946e+07	8.8816e+07	5.5684e+07	8.44253e+07	0.659565	0.000222388	0.00381065		√
17	P15144	AMPN_HUMAN	Aminopeptidase N (AP-N) (hAPN) (EC 3.4.11.2) (Alanyl aminopeptidase) (Aminopeptidase M) (AP-M) (Microsomal aminopeptidase) (Myeloid plasma membrane glycoprotein CD13) (gp150) (CD antigen CD13)	ANPEP	22356.3	12855.7	7629.94	27749.3	31772.2	29977.7	14280.7	29833.1	0.478686	0.0252734	0.235286
18	P04083	ANXA1_HUMAN	Annexin A1 (Annexin I) (Annexin-1) (Calpactin II) (Calpactin-2) (Chromobindin-9) (Lipocortin I) (Phospholipase A2 inhibitory protein) (p35)	ANXA1	2.70517e+06	2.60833e+06	2.66644e+06	3.06913e+06	3.21338e+06	4.48389e+06	2.65998e+06	3.5888e+06	0.741189	0.108157	0.884961
19	P50995	ANX11_HUMAN	Annexin A11 (56 kDa autoantigen) (Annexin XI) (Annexin-11) (Calcyclin-associated annexin 50) (CAP-50)	ANXA11	24133	19952.1	23146.5	43089.2	42837.9	42724.3	22410.6	42883.8	0.522588	8.56314e-05	0.00179193		√
20	P07355	ANXA2_HUMAN	Annexin A2 (Annexin II) (Annexin-2) (Calpactin I heavy chain) (Calpactin-1 heavy chain) (Chromobindin-8) (Lipocortin II) (Placental anticoagulant protein IV) (PAP-IV) (Protein I) (p36)	ANXA2	532547	162470	536246	168171	221724	267707	410421	219200	1.87235	0.207399	>9.999999e-01
21	P12429	ANXA3_HUMAN	Annexin A3 (35-alpha calcimedin) (Annexin III) (Annexin-3) (Inositol 1,2-cyclic phosphate 2-phosphohydrolase) (Lipocortin III) (Placental anticoagulant protein III) (PAP-III)	ANXA3	614009	605003	651357	1.2797e+06	1.4643e+06	1.47986e+06	623456	1.40795e+06	0.442811	0.000284043	0.00460042		√
22	P08758	ANXA5_HUMAN	Annexin A5 (Anchorin CII) (Annexin V) (Annexin-5) (Calphobindin I) (CBP-I) (Endonexin II) (Lipocortin V) (Placental anticoagulant protein 4) (PP4) (Placental anticoagulant protein I) (PAP-I) (Thromboplastin inhibitor) (Vascular anticoagulant-alpha) (VAC-alpha)	ANXA5	120143	117006	189453	165984	192210	189365	142201	182520	0.779097	0.18293	>9.999999e-01
23	P08133	ANXA6_HUMAN	Annexin A6 (67 kDa calelectrin) (Annexin VI) (Annexin-6) (Calphobindin-II) (CPB-II) (Chromobindin-20) (Lipocortin VI) (Protein III) (p68) (p70)	ANXA6	344468	195936	277450	379231	367101	277218	272618	341184	0.799036	0.270449	>9.999999e-01
24	P02743	SAMP_HUMAN	Serum amyloid P-component (SAP) (9.5S alpha-1-glycoprotein) [Cleaved into: Serum amyloid P-component(1-203)]	APCS	852473	827137	797317	156358	146028	156931	825643	153106	5.39263	2.07679e-06	0.000116926	√
25	P02647	APOA1_HUMAN	Apolipoprotein A-I (Apo-AI) (ApoA-I) (Apolipoprotein A1) [Cleaved into: Proapolipoprotein A-I (ProapoA-I); Truncated apolipoprotein A-I (Apolipoprotein A-I(1-242))]	APOA1	2.74808e+07	2.76455e+07	2.82409e+07	1.63526e+07	1.68856e+07	1.67282e+07	2.77891e+07	1.66554e+07	1.66847	2.38378e-06	0.000128109	√
26	P02652	APOA2_HUMAN	Apolipoprotein A-II (Apo-AII) (ApoA-II) (Apolipoprotein A2) [Cleaved into: Proapolipoprotein A-II (ProapoA-II); Truncated apolipoprotein A-II (Apolipoprotein A-II(1-76))]	APOA2	505409	493418	482177	288070	307870	303707	493668	299882	1.64621	2.77338e-05	0.000762564	√
27	P06727	APOA4_HUMAN	Apolipoprotein A-IV (Apo-AIV) (ApoA-IV) (Apolipoprotein A4)	APOA4	220535	239782	293818	84730.4	94996.9	45767.6	251378	75165	3.34436	0.00268201	0.0328601	√
28	P04114	APOB_HUMAN	Apolipoprotein B-100 (Apo B-100) [Cleaved into: Apolipoprotein B-48 (Apo B-48)]	APOB	6.76999e+06	6.89303e+06	6.63213e+06	1.47963e+06	1.63862e+06	1.77291e+06	6.76505e+06	1.63038e+06	4.14936	1.4236e-06	9.24929e-05	√
29	P02654	APOC1_HUMAN	Apolipoprotein C-I (Apo-CI) (ApoC-I) (Apolipoprotein C1) [Cleaved into: Truncated apolipoprotein C-I]	APOC1	1.64266e+06	1.65445e+06	1.59171e+06	373611	321667	354984	1.62961e+06	350087	4.65486	8.07806e-07	5.9693e-05	√
30	P02656	APOC3_HUMAN	Apolipoprotein C-III (Apo-CIII) (ApoC-III) (Apolipoprotein C3)	APOC3	195444	216353	218857	40083.4	31946.6	37151.7	210218	36393.9	5.77619	2.39345e-05	0.000681888	√
31	P05090	APOD_HUMAN	Apolipoprotein D (Apo-D) (ApoD)	APOD	230474	243326	250225	243815	259363	274519	241342	259232	0.930987	0.166279	>9.999999e-01
32	P02649	APOE_HUMAN	Apolipoprotein E (Apo-E)	APOE	1.61589e+06	1.61326e+06	1.65309e+06	627958	481190	570506	1.62741e+06	559885	2.90669	1.8061e-05	0.000601519	√
33	P02749	APOH_HUMAN	Beta-2-glycoprotein 1 (APC inhibitor) (Activated protein C-binding protein) (Anticardiolipin cofactor) (Apolipoprotein H) (Apo-H) (Beta-2-glycoprotein I) (B2GPI) (Beta(2)GPI)	APOH	149638	145545	139101	26229.8	21587.9	10006.7	144761	19274.8	7.5104	2.54808e-05	0.000717297	√
34	P55064	AQP5_HUMAN	Aquaporin-5 (AQP-5)	AQP5	6425.86	50645.9	82705.6	181711	184886	194867	46592.4	187155	0.248952	0.003328	0.0389581		√
35	P84077	ARF1_HUMAN	ADP-ribosylation factor 1	ARF1	183204	290675	180924	582176	608155	635965	218268	608765	0.358541	0.000581753	0.00865183		√
36	P52566	GDIR2_HUMAN	Rho GDP-dissociation inhibitor 2 (Rho GDI 2) (Ly-GDI) (Rho-GDI beta)	ARHGDIB	11267.1	20525.8	3391.25	97413.6	106357	116149	11728	106640	0.109978	0.000205673	0.00362943		√
37	O15144	ARPC2_HUMAN	Actin-related protein 2/3 complex subunit 2 (Arp2/3 complex 34 kDa subunit) (p34-ARC)	ARPC2	527.648	1316.25	433.561	804.406	3065.23	1198.96	759.152	1689.53	0.449327	0.283288	>9.999999e-01
38	O15145	ARPC3_HUMAN	Actin-related protein 2/3 complex subunit 3 (Arp2/3 complex 21 kDa subunit) (p21-ARC)	ARPC3	160400	133622	174061	202044	206103	206312	156028	204820	0.761781	0.0150935	0.145677
39	P25311	ZA2G_HUMAN	Zinc-alpha-2-glycoprotein (Zn-alpha-2-GP) (Zn-alpha-2-glycoprotein)	AZGP1	520401	562389	569258	957432	839527	1.20743e+06	550683	1.00146e+06	0.549878	0.0146661	0.14225
40	P20160	CAP7_HUMAN	Azurocidin (Cationic antimicrobial protein CAP37) (Heparin-binding protein) (HBP) (hHBP)	AZU1	1.29271e+06	1.10623e+06	1.29937e+06	2.93364e+06	2.95488e+06	2.44531e+06	1.23277e+06	2.77794e+06	0.443771	0.000970581	0.0134215		√
41	P61769	B2MG_HUMAN	Beta-2-microglobulin [Cleaved into: Beta-2-microglobulin form pI 5.3]	B2M	955.651	86948.5	75327	8964.13	70049.2	91342.5	54410.4	56785.3	0.958178	0.951296	>9.999999e-01
42	P15291	B4GT1_HUMAN	Beta-1,4-galactosyltransferase 1 (Beta-1,4-GalTase 1) (Beta4Gal-T1) (b4Gal-T1) (EC 2.4.1.-) (Beta-N-acetylglucosaminyl-glycolipid beta-1,4-galactosyltransferase) (Beta-N-acetylglucosaminylglycopeptide beta-1,4-galactosyltransferase) (EC 2.4.1.38) (Lactose synthase A protein) (EC 2.4.1.22) (N-acetyllactosamine synthase) (EC 2.4.1.90) (Nal synthase) (Neolactotriaosylceramide beta-1,4-galactosyltran…	B4GALT1	147642	163473	154443	149798	153480	155115	155186	152797	1.01563	0.647988	>9.999999e-01
43	O75531	BAF_HUMAN	Barrier-to-autointegration factor (Breakpoint cluster region protein 1) [Cleaved into: Barrier-to-autointegration factor, N-terminally processed]	BANF1	25782.8	28892	27138.7	17145.3	19727.5	19138.7	27271.1	18670.5	1.46065	0.00195544	0.0248598
44	P80723	BASP1_HUMAN	Brain acid soluble protein 1 (22 kDa neuronal tissue-enriched acidic protein) (Neuronal axonal membrane protein NAP-22)	BASP1	24119.9	24222.4	655.579	36021.4	28572.5	28008.9	16332.6	30867.6	0.529119	0.153003	>9.999999e-01
45	P17213	BPI_HUMAN	Bactericidal permeability-increasing protein (BPI) (CAP 57)	BPI	216252	187992	219635	76242.8	37060.6	33158.2	207960	48820.5	4.25968	0.000729607	0.0105199	√
46	Q9NP55	BPIA1_HUMAN	BPI fold-containing family A member 1 (Lung-specific protein X) (Nasopharyngeal carcinoma-related protein) (Palate lung and nasal epithelium clone protein) (Secretory protein in upper respiratory tracts) (Short PLUNC1) (SPLUNC1) (Tracheal epithelium-enriched protein) (Von Ebner protein Hl)	BPIFA1	135733	203090	220755	182222	355299	606300	186526	381273	0.489218	0.196531	>9.999999e-01
47	Q96DR5	BPIA2_HUMAN	BPI fold-containing family A member 2 (Parotid secretory protein) (PSP) (Short palate, lung and nasal epithelium carcinoma-associated protein 2)	BPIFA2	8.6296e+06	8.44336e+06	8.45445e+06	1.70491e+07	1.72657e+07	1.73318e+07	8.50914e+06	1.72155e+07	0.494271	1.24615e-07	2.07851e-05		√
48	Q8TDL5	BPIB1_HUMAN	BPI fold-containing family B member 1 (Long palate, lung and nasal epithelium carcinoma-associated protein 1) (von Ebner minor salivary gland protein) (VEMSGP)	BPIFB1	2.85358e+06	2.93069e+06	2.89494e+06	1.37865e+07	1.03071e+07	1.39321e+07	2.89307e+06	1.26753e+07	0.228246	0.00117484	0.0160583		√
49	Q8N4F0	BPIB2_HUMAN	BPI fold-containing family B member 2 (Bactericidal/permeability-increasing protein-like 1) (BPI-like 1) (Long palate, lung and nasal epithelium carcinoma-associated protein 2) (RYSR)	BPIFB2	1.48683e+06	1.71003e+06	1.64736e+06	3.19485e+06	3.80007e+06	4.08177e+06	1.61474e+06	3.69223e+06	0.437335	0.00153394	0.0201573		√
50	Q9BXJ4	C1QT3_HUMAN	Complement C1q tumor necrosis factor-related protein 3 (Collagenous repeat-containing sequence 26 kDa protein) (CORS26) (Secretory protein CORS26)	C1QTNF3	2572.69	1724.44	2553.15	7645.36	3061.44	4627.64	2283.42	5111.48	0.446725	0.108655	0.885967
51	P00736	C1R_HUMAN	Complement C1r subcomponent (EC 3.4.21.41) (Complement component 1 subcomponent r) [Cleaved into: Complement C1r subcomponent heavy chain; Complement C1r subcomponent light chain]	C1R	335827	280860	314582	10866.9	51088.3	31660.1	310423	31205.1	9.94784	0.000145973	0.0028063	√
52	P09871	C1S_HUMAN	Complement C1s subcomponent (EC 3.4.21.42) (C1 esterase) (Complement component 1 subcomponent s) [Cleaved into: Complement C1s subcomponent heavy chain; Complement C1s subcomponent light chain]	C1S	302266	295326	317857	52238	30963.8	54543.7	305150	45915.2	6.64595	1.33412e-05	0.000485059	√
53	P01024	CO3_HUMAN	Complement C3 (C3 and PZP-like alpha-2-macroglobulin domain-containing protein 1) [Cleaved into: Complement C3 beta chain; C3-beta-c (C3bc); Complement C3 alpha chain; C3a anaphylatoxin; Acylation stimulating protein (ASP) (C3adesArg); Complement C3b alpha' chain; Complement C3c alpha' chain fragment 1; Complement C3dg fragment; Complement C3g fragment; Complement C3d fragment; Complement C3f fra…	C3	7.225e+06	7.53259e+06	7.40981e+06	2.33224e+06	2.51934e+06	2.54198e+06	7.38913e+06	2.46452e+06	2.9982	1.56549e-06	9.24929e-05	√
54	P0C0L4	CO4A_HUMAN	Complement C4-A (Acidic complement C4) (C3 and PZP-like alpha-2-macroglobulin domain-containing protein 2) [Cleaved into: Complement C4 beta chain; Complement C4-A alpha chain; C4a anaphylatoxin; C4b-A; C4d-A; Complement C4 gamma chain]	C4A	125804	137604	105413	7579.38	7423.18	12808.9	122940	9270.47	13.2615	0.000287401	0.00462315	√
55	P0C0L5	CO4B_HUMAN	Complement C4-B (Basic complement C4) (C3 and PZP-like alpha-2-macroglobulin domain-containing protein 3) [Cleaved into: Complement C4 beta chain; Complement C4-B alpha chain; C4a anaphylatoxin; C4b-B; C4d-B; Complement C4 gamma chain]	C4B	48776.3	45835.2	44567.7	2814.94	1903.79	5216.76	46393.1	3311.83	14.0083	1.10501e-05	0.00044403	√
56	P04003	C4BPA_HUMAN	C4b-binding protein alpha chain (C4bp) (Proline-rich protein) (PRP)	C4BPA	5.43145e+06	5.30281e+06	5.26539e+06	420131	394087	405966	5.33322e+06	406728	13.1125	6.80478e-08	2.01136e-05	√
57	P20851	C4BPB_HUMAN	C4b-binding protein beta chain	C4BPB	783871	798803	836277	154761	156282	41123.7	806317	117389	6.86876	7.49334e-05	0.00159632	√
58	P01031	CO5_HUMAN	Complement C5 (C3 and PZP-like alpha-2-macroglobulin domain-containing protein 4) [Cleaved into: Complement C5 beta chain; Complement C5 alpha chain; C5a anaphylatoxin; Complement C5 alpha' chain]	C5	108361	100073	124459	50152.5	55621.2	63895.1	110964	56556.3	1.96202	0.00267473	0.0328601	√
59	P13671	CO6_HUMAN	Complement component C6	C6	77193.3	73250	79775.4	2392.67	26208.1	30703.4	76739.6	19768.1	3.882	0.0031703	0.0376716	√
60	P10643	CO7_HUMAN	Complement component C7	C7	33399.2	33175.2	33549.7	12435.4	13363.9	17744.9	33374.7	14514.7	2.29937	0.000327028	0.00518997	√
61	P07357	CO8A_HUMAN	Complement component C8 alpha chain (Complement component 8 subunit alpha)	C8A	48015.7	46901.1	44993.5	23345.4	24180.4	18716.8	46636.7	22080.9	2.11209	0.000213063	0.00370456	√
62	P02748	CO9_HUMAN	Complement component C9 [Cleaved into: Complement component C9a; Complement component C9b]	C9	559324	562136	570123	198913	201000	234608	563861	211507	2.66592	8.03647e-06	0.000339346	√
63	P23280	CAH6_HUMAN	Carbonic anhydrase 6 (EC 4.2.1.1) (Carbonate dehydratase VI) (Carbonic anhydrase VI) (CA-VI) (Salivary carbonic anhydrase) (Secreted carbonic anhydrase)	CA6	2.66884e+06	2.77174e+06	2.64682e+06	9.68815e+06	1.07329e+07	1.06826e+07	2.6958e+06	1.03679e+07	0.260014	2.34764e-05	0.000676993		√
64	P49913	CAMP_HUMAN	Cathelicidin antimicrobial peptide (18 kDa cationic antimicrobial protein) (CAP-18) (hCAP-18) [Cleaved into: Antibacterial peptide FALL-39 (FALL-39 peptide antibiotic); Antibacterial peptide LL-37]	CAMP	108268	118977	114850	352564	351859	854856	114032	519760	0.219393	0.0726736	0.618156
65	Q86VP6	CAND1_HUMAN	Cullin-associated NEDD8-dissociated protein 1 (Cullin-associated and neddylation-dissociated protein 1) (TBP-interacting protein of 120 kDa A) (TBP-interacting protein 120A) (p120 CAND1)	CAND1	471.692	456.343	919.83	285.765	485.051	650.653	615.955	473.823	1.29997	0.485205	>9.999999e-01
66	Q01518	CAP1_HUMAN	Adenylyl cyclase-associated protein 1 (CAP 1)	CAP1	90413.2	76910.6	94914.6	190038	147346	203457	87412.8	180280	0.484872	0.00638857	0.0674407
67	P04632	CPNS1_HUMAN	Calpain small subunit 1 (CSS1) (Calcium-activated neutral proteinase small subunit) (CANP small subunit) (Calcium-dependent protease small subunit) (CDPS) (Calcium-dependent protease small subunit 1) (Calpain regulatory subunit)	CAPNS1	60383.9	55289.1	78655.6	92351.9	97135.4	100876	64776.2	96787.6	0.669261	0.0130303	0.129463
68	P47756	CAPZB_HUMAN	F-actin-capping protein subunit beta (CapZ beta)	CAPZB	212.989	204.507	266.377	573.713	714.388	2383.7	227.958	1223.93	0.18625	0.161985	>9.999999e-01
69	P04040	CATA_HUMAN	Catalase (EC 1.11.1.6)	CAT	409088	402192	384468	1.29792e+06	1.30623e+06	1.33884e+06	398583	1.31433e+06	0.30326	3.74809e-07	3.54517e-05		√
70	P08571	CD14_HUMAN	Monocyte differentiation antigen CD14 (Myeloid cell-specific leucine-rich glycoprotein) (CD antigen CD14) [Cleaved into: Monocyte differentiation antigen CD14, urinary form; Monocyte differentiation antigen CD14, membrane-bound form]	CD14	137937	109536	91818.8	245952	158104	223247	113097	209101	0.540875	0.0314281	0.284737
71	P13987	CD59_HUMAN	CD59 glycoprotein (1F5 antigen) (20 kDa homologous restriction factor) (HRF-20) (HRF20) (MAC-inhibitory protein) (MAC-IP) (MEM43 antigen) (Membrane attack complex inhibition factor) (MACIF) (Membrane inhibitor of reactive lysis) (MIRL) (Protectin) (CD antigen CD59)	CD59	828867	844860	810879	1.1005e+06	1.246e+06	1.14335e+06	828202	1.16328e+06	0.711951	0.00163338	0.0212218
72	O43866	CD5L_HUMAN	CD5 antigen-like (Apoptosis inhibitor expressed by macrophages) (hAIM) (CT-2) (IgM-associated peptide) (SP-alpha)	CD5L	727573	751253	776493	349011	405259	387616	751773	380629	1.97508	6.98393e-05	0.00151509	√
73	P21926	CD9_HUMAN	CD9 antigen (5H9 antigen) (Cell growth-inhibiting gene 2 protein) (Leukocyte antigen MIC3) (Motility-related protein) (MRP-1) (Tetraspanin-29) (Tspan-29) (p24) (CD antigen CD9)	CD9	100219	97353.7	107399	131985	134747	138547	101657	135093	0.752497	0.000702003	0.010184
74	P60953	CDC42_HUMAN	Cell division control protein 42 homolog (EC 3.6.5.2) (G25K GTP-binding protein)	CDC42	73683.8	70360.7	76164.8	150822	151140	145616	73403.1	149193	0.492002	6.57464e-06	0.000287902		√
75	Q15517	CDSN_HUMAN	Corneodesmosin (S protein)	CDSN	36087.5	29957	40111.5	12709.4	103767	56534.7	35385.3	57670.3	0.61358	0.447037	>9.999999e-01
76	P13688	CEAM1_HUMAN	Carcinoembryonic antigen-related cell adhesion molecule 1 (Biliary glycoprotein 1) (BGP-1) (CD antigen CD66a)	CEACAM1	72490.5	78421.6	74472.6	45828.2	51294.3	53232.2	75128.2	50118.2	1.49902	0.000892931	0.0125682
77	P40199	CEAM6_HUMAN	Carcinoembryonic antigen-related cell adhesion molecule 6 (Non-specific crossreacting antigen) (Normal cross-reacting antigen) (CD antigen CD66c)	CEACAM6	32535.9	37099.2	59361.3	170559	167925	182726	42998.8	173737	0.247494	0.000158739	0.00295561		√
78	P31997	CEAM8_HUMAN	Carcinoembryonic antigen-related cell adhesion molecule 8 (CD67 antigen) (Carcinoembryonic antigen CGM6) (Non-specific cross-reacting antigen NCA-95) (CD antigen CD66b)	CEACAM8	6365.44	6330.04	15252.5	60155.7	60848.9	67505.7	9316.01	62836.7	0.148257	0.000144693	0.00280449		√
79	P00751	CFAB_HUMAN	Complement factor B (EC 3.4.21.47) (C3/C5 convertase) (Glycine-rich beta glycoprotein) (GBG) (PBF2) (Properdin factor B) [Cleaved into: Complement factor B Ba fragment; Complement factor B Bb fragment]	CFB	462016	416319	482165	84226.3	63884.3	69123.1	453500	72411.3	6.26284	4.845e-05	0.00115098	√
80	P08603	CFAH_HUMAN	Complement factor H (H factor 1)	CFH	1.25294e+06	1.21194e+06	1.26938e+06	429648	396800	336942	1.24476e+06	387797	3.20981	1.16516e-05	0.000459199	√
81	P23528	COF1_HUMAN	Cofilin-1 (18 kDa phosphoprotein) (p18) (Cofilin, non-muscle isoform)	CFL1	6893.6	62946.4	72661.4	147802	112930	100055	47500.5	120262	0.394974	0.0435062	0.388214
82	Q14CN2	CLCA4_HUMAN	Calcium-activated chloride channel regulator 4 (EC 3.4.-.-) (Calcium-activated chloride channel family member 4) (hCLCA4) (Calcium-activated chloride channel protein 2) (CaCC-2) (hCaCC-2) (Chloride channel accessory 4) [Cleaved into: Calcium-activated chloride channel regulator 4, 110 kDa form; Calcium-activated chloride channel regulator 4, 30 kDa form]	CLCA4	209906	196091	238820	328475	380985	302556	214939	337338	0.637162	0.00960955	0.0983687
83	O00299	CLIC1_HUMAN	Chloride intracellular channel protein 1 (Chloride channel ABP) (Nuclear chloride ion channel 27) (NCC27) (Regulatory nuclear chloride ion channel protein) (hRNCC)	CLIC1	3395.43	26906.3	27344.6	40322.7	45776.1	99810.6	19215.4	61969.8	0.310077	0.106181	0.874848
84	P10909	CLUS_HUMAN	Clusterin (Aging-associated gene 4 protein) (Apolipoprotein J) (Apo-J) (Complement cytolysis inhibitor) (CLI) (Complement-associated protein SP-40,40) (Ku70-binding protein 1) (NA1/NA2) (Sulfated glycoprotein 2) (SGP-2) (Testosterone-repressed prostate message 2) (TRPM-2) [Cleaved into: Clusterin beta chain (ApoJalpha) (Complement cytolysis inhibitor a chain); Clusterin alpha chain (ApoJbeta) (Co…	CLU	2.91616e+06	3.06416e+06	2.92359e+06	1.21791e+06	1.26753e+06	1.40097e+06	2.96797e+06	1.29547e+06	2.29104	2.13141e-05	0.00065455	√
85	P31146	COR1A_HUMAN	Coronin-1A (Coronin-like protein A) (Clipin-A) (Coronin-like protein p57) (Tryptophan aspartate-containing coat protein) (TACO)	CORO1A	148924	131546	166436	630491	640301	639729	148969	636840	0.233919	1.3137e-06	9.13658e-05		√
86	P00450	CERU_HUMAN	Ceruloplasmin (EC 1.16.3.1) (Ferroxidase)	CP	1.08184e+06	1.0521e+06	1.3183e+06	507643	446013	670871	1.15075e+06	541509	2.12508	0.0048076	0.0533722
87	P16870	CBPE_HUMAN	Carboxypeptidase E (CPE) (EC 3.4.17.10) (Carboxypeptidase H) (CPH) (Enkephalin convertase) (Prohormone-processing carboxypeptidase)	CPE	60325.7	47347.3	39762.1	135048	146469	137777	49145	139765	0.351626	0.00019647	0.0034931		√
88	O75131	CPNE3_HUMAN	Copine-3 (Copine III)	CPNE3	1461.38	608.66	493.137	15604.5	9132.64	14563	854.393	13100	0.0652207	0.00380298	0.043443		√
89	P54108	CRIS3_HUMAN	Cysteine-rich secretory protein 3 (CRISP-3) (Specific granule protein of 28 kDa) (SGP28)	CRISP3	262136	268685	263386	409522	410508	426238	264736	415423	0.637268	1.28185e-05	0.000481129		√
90	Q9UBG3	CRNN_HUMAN	Cornulin (53 kDa putative calcium-binding protein) (53 kDa squamous epithelial-induced stress protein) (58 kDa heat shock protein) (Squamous epithelial heat shock protein 53) (Tumor-related protein)	CRNN	84601.8	69814.6	74614.1	238207	183749	179869	76343.5	200609	0.380559	0.0030107	0.0361382		√
91	P01037	CYTN_HUMAN	Cystatin-SN (Cystain-SA-I) (Cystatin-1) (Salivary cystatin-SA-1)	CST1	3.19712e+06	3.12312e+06	3.08644e+06	4.72776e+06	2.83282e+06	4.6728e+06	3.13556e+06	4.0778e+06	0.768935	0.205288	>9.999999e-01
92	P09228	CYTT_HUMAN	Cystatin-SA (Cystatin-2) (Cystatin-S5)	CST2	504799	521180	380868	871030	875280	822264	468949	856191	0.547715	0.00122686	0.0165776		√
93	P01034	CYTC_HUMAN	Cystatin-C (Cystatin-3) (Gamma-trace) (Neuroendocrine basic polypeptide) (Post-gamma-globulin)	CST3	416449	468800	230311	763555	741659	759687	371853	754967	0.492543	0.00620713	0.0665778
94	P01036	CYTS_HUMAN	Cystatin-S (Cystatin-4) (Cystatin-SA-III) (Salivary acidic protein 1)	CST4	4681.14	29110.1	43499.4	206647	169964	108737	25763.5	161783	0.159248	0.0114476	0.115682
95	P28325	CYTD_HUMAN	Cystatin-D (Cystatin-5)	CST5	1.55636e+06	1.57031e+06	1.50575e+06	3.09643e+06	3.37766e+06	3.17627e+06	1.54414e+06	3.21679e+06	0.480026	4.10884e-05	0.00101208		√
96	P04080	CYTB_HUMAN	Cystatin-B (CPI-B) (Liver thiol proteinase inhibitor) (Stefin-B)	CSTB	701667	647554	686749	1.62431e+06	1.56048e+06	1.5469e+06	678657	1.57723e+06	0.430284	6.29397e-06	0.000280812		√
97	P08311	CATG_HUMAN	Cathepsin G (CG) (EC 3.4.21.20)	CTSG	4.02564e+06	3.96568e+06	3.85643e+06	4.85217e+06	4.97784e+06	5.0789e+06	3.94925e+06	4.96964e+06	0.794676	0.000241919	0.00403053
98	P59666	DEF3_HUMAN	Neutrophil defensin 3 (Defensin, alpha 3) (HNP-3) (HP-3) (HP3) [Cleaved into: HP 3-56; Neutrophil defensin 2 (HNP-2) (HP-2) (HP2)]	DEFA3	6.14713e+07	5.87572e+07	6.01757e+07	1.03402e+08	7.43544e+07	8.91935e+07	6.01347e+07	8.89833e+07	0.675798	0.0266536	0.247162
99	Q9UGM3	DMBT1_HUMAN	Deleted in malignant brain tumors 1 protein (Glycoprotein 340) (Gp-340) (Hensin) (Salivary agglutinin) (SAG) (Surfactant pulmonary-associated D-binding protein)	DMBT1	8.51884e+06	8.59117e+06	8.22624e+06	2.18498e+07	2.13613e+07	2.12238e+07	8.44542e+06	2.14783e+07	0.393207	4.88785e-07	4.21819e-05		√
100	P27487	DPP4_HUMAN	Dipeptidyl peptidase 4 (EC 3.4.14.5) (ADABP) (Adenosine deaminase complexing protein 2) (ADCP-2) (Dipeptidyl peptidase IV) (DPP IV) (T-cell activation antigen CD26) (TP103) (CD antigen CD26) [Cleaved into: Dipeptidyl peptidase 4 membrane form (Dipeptidyl peptidase IV membrane form); Dipeptidyl peptidase 4 soluble form (Dipeptidyl peptidase IV soluble form)]	DPP4	375217	226989	266295	580251	549038	565540	289500	564943	0.512442	0.0036801	0.0426576		√
101	Q02487	DSC2_HUMAN	Desmocollin-2 (Cadherin family member 2) (Desmocollin-3) (Desmosomal glycoprotein II) (Desmosomal glycoprotein III)	DSC2	46340.3	68588.8	64378	239717	255611	266084	59769	253804	0.235493	4.60812e-05	0.00111189		√
102	Q02413	DSG1_HUMAN	Desmoglein-1 (Cadherin family member 4) (Desmosomal glycoprotein 1) (DG1) (DGI) (Pemphigus foliaceus antigen)	DSG1	132059	222766	152329	482883	682626	713662	169051	626390	0.269882	0.00409855	0.0463714		√
103	P32926	DSG3_HUMAN	Desmoglein-3 (130 kDa pemphigus vulgaris antigen) (PVA) (Cadherin family member 6)	DSG3	92298.8	129013	154852	307117	307794	287135	125388	300682	0.417012	0.000826491	0.0117027		√
104	Q16610	ECM1_HUMAN	Extracellular matrix protein 1 (Secretory component p85)	ECM1	1.34272e+06	1.28938e+06	1.29616e+06	752429	754464	824728	1.30942e+06	777207	1.68478	5.24677e-05	0.00120454	√
105	Q5VTE0	EF1A3_HUMAN	Putative elongation factor 1-alpha-like 3 (EF-1-alpha-like 3) (Eukaryotic elongation factor 1 A-like 3) (eEF1A-like 3) (Eukaryotic translation elongation factor 1 alpha-1 pseudogene 5)	EEF1A1P5	461842	460818	481096	379058	437423	409727	467919	408736	1.14479	0.030797	0.280092
106	P26641	EF1G_HUMAN	Elongation factor 1-gamma (EF-1-gamma) (eEF-1B gamma)	EEF1G	1053.39	4757.69	4619.53	17049.3	48120.9	80044.6	3476.87	48405	0.0718288	0.0693147	0.592109
107	P13639	EF2_HUMAN	Elongation factor 2 (EF-2)	EEF2	81611.5	90970.1	126657	145935	145750	127710	99746.2	139798	0.713501	0.0557559	0.484717
108	P08246	ELNE_HUMAN	Neutrophil elastase (EC 3.4.21.37) (Bone marrow serine protease) (Elastase-2) (Human leukocyte elastase) (HLE) (Medullasin) (PMN elastase)	ELANE	484166	446843	442379	1.20311e+06	1.1954e+06	1.23851e+06	457796	1.21234e+06	0.377614	2.28062e-06	0.000125416		√
109	P06733	ENOA_HUMAN	Alpha-enolase (EC 4.2.1.11) (2-phospho-D-glycerate hydro-lyase) (C-myc promoter-binding protein) (Enolase 1) (MBP-1) (MPB-1) (Non-neural enolase) (NNE) (Phosphopyruvate hydratase) (Plasminogen-binding protein)	ENO1	421133	512950	532190	872562	851597	861348	488758	861835	0.567113	0.000428868	0.00654272		√
110	Q96HE7	ERO1A_HUMAN	ERO1-like protein alpha (ERO1-L) (ERO1-L-alpha) (EC 1.8.4.-) (Endoplasmic oxidoreductin-1-like protein) (Endoplasmic reticulum oxidoreductase alpha) (Oxidoreductin-1-L-alpha)	ERO1A	182764	195843	176932	139132	197817	143304	185180	160084	1.15676	0.271981	>9.999999e-01
111	P15311	EZRI_HUMAN	Ezrin (Cytovillin) (Villin-2) (p81)	EZR	27686.6	28520.9	6153.6	33701.5	36216.1	38949.1	20787	36288.9	0.572821	0.106795	0.876849
112	P00748	FA12_HUMAN	Coagulation factor XII (EC 3.4.21.38) (Hageman factor) (HAF) [Cleaved into: Coagulation factor XIIa heavy chain; Beta-factor XIIa part 1; Coagulation factor XIIa light chain (Beta-factor XIIa part 2)]	F12	49499.9	54411.9	55936.2	44414.3	49126.7	60781.8	53282.7	51440.9	1.0358	0.742857	>9.999999e-01
113	P00734	THRB_HUMAN	Prothrombin (EC 3.4.21.5) (Coagulation factor II) [Cleaved into: Activation peptide fragment 1; Activation peptide fragment 2; Thrombin light chain; Thrombin heavy chain]	F2	1.03626e+06	1.05381e+06	1.03099e+06	89699.8	129267	115053	1.04035e+06	111340	9.34394	2.65002e-07	3.13318e-05	√
114	Q01469	FABP5_HUMAN	Fatty acid-binding protein 5 (Epidermal-type fatty acid-binding protein) (E-FABP) (Fatty acid-binding protein, epidermal) (Psoriasis-associated fatty acid-binding protein homolog) (PA-FABP)	FABP5	730866	775601	918558	1.13816e+06	1.17492e+06	1.0657e+06	808342	1.12626e+06	0.717723	0.00812355	0.0835188
115	Q9Y6R7	FCGBP_HUMAN	IgGFc-binding protein (Fcgamma-binding protein antigen) (FcgammaBP)	FCGBP	1.36466e+06	1.29856e+06	1.3132e+06	2.26979e+06	2.38157e+06	2.31925e+06	1.32547e+06	2.32354e+06	0.570455	1.25473e-05	0.000478548		√
116	O00602	FCN1_HUMAN	Ficolin-1 (Collagen/fibrinogen domain-containing protein 1) (Ficolin-A) (Ficolin-alpha) (M-ficolin)	FCN1	82866.5	57245.2	84889.7	334190	322475	331531	75000.5	329399	0.227689	1.19399e-05	0.000462848		√
117	P02671	FIBA_HUMAN	Fibrinogen alpha chain [Cleaved into: Fibrinopeptide A; Fibrinogen alpha chain]	FGA	2.46866e+07	2.40743e+07	2.37623e+07	1.73999e+06	1.72461e+06	1.57381e+06	2.41744e+07	1.67947e+06	14.3941	1.37075e-07	2.07851e-05	√
118	P02675	FIBB_HUMAN	Fibrinogen beta chain [Cleaved into: Fibrinopeptide B; Fibrinogen beta chain]	FGB	3.7669e+07	3.71495e+07	3.71724e+07	4.66168e+06	4.79311e+06	4.6915e+06	3.73303e+07	4.71543e+06	7.91663	4.87094e-09	2.87951e-06	√
119	P02679	FIBG_HUMAN	Fibrinogen gamma chain	FGG	5.24565e+07	5.18861e+07	5.36234e+07	4.96957e+06	4.91155e+06	5.26216e+06	5.26554e+07	5.04776e+06	10.4314	8.7092e-08	2.07851e-05	√
120	P62942	FKB1A_HUMAN	Peptidyl-prolyl cis-trans isomerase FKBP1A (PPIase FKBP1A) (EC 5.2.1.8) (12 kDa FK506-binding protein) (12 kDa FKBP) (FKBP-12) (Calstabin-1) (FK506-binding protein 1A) (FKBP-1A) (Immunophilin FKBP12) (Rotamase)	FKBP1A	51445.6	60477.6	53052.1	89426.4	56129.8	84680.3	54991.8	76745.5	0.716547	0.113376	0.921287
121	P21333	FLNA_HUMAN	Filamin-A (FLN-A) (Actin-binding protein 280) (ABP-280) (Alpha-filamin) (Endothelial actin-binding protein) (Filamin-1) (Non-muscle filamin)	FLNA	14936.1	8607.38	15236.3	59105.7	50511.5	31042.3	12926.6	46886.5	0.2757	0.0166937	0.159816
122	Q06828	FMOD_HUMAN	Fibromodulin (FM) (Collagen-binding 59 kDa protein) (Keratan sulfate proteoglycan fibromodulin) (KSPG fibromodulin)	FMOD	17797.9	24520.8	24569.8	42015.5	61203.8	57709.1	22296.1	53642.8	0.415641	0.00768365	0.0793411
123	P02751	FINC_HUMAN	Fibronectin (FN) (Cold-insoluble globulin) (CIG) [Cleaved into: Anastellin; Ugl-Y1; Ugl-Y2; Ugl-Y3]	FN1	5.12039e+06	5.11056e+06	5.19135e+06	792174	903568	927745	5.14077e+06	874496	5.87855	1.03424e-07	2.07851e-05	√
124	P15328	FOLR1_HUMAN	Folate receptor alpha (FR-alpha) (Adult folate-binding protein) (FBP) (Folate receptor 1) (Folate receptor, adult) (KB cells FBP) (Ovarian tumor-associated antigen MOv18)	FOLR1	109377	104398	46528.9	335097	190075	364397	86767.8	296523	0.292617	0.0218639	0.205978
125	P02794	FRIH_HUMAN	Ferritin heavy chain (Ferritin H subunit) (EC 1.16.3.1) (Cell proliferation-inducing gene 15 protein) [Cleaved into: Ferritin heavy chain, N-terminally processed]	FTH1	1741.51	580.028	8118.41	2101.58	4941.03	1557.06	3479.98	2866.56	1.21399	0.822906	>9.999999e-01
126	P02792	FRIL_HUMAN	Ferritin light chain (Ferritin L subunit)	FTL	29776.4	30600.2	6188.52	73513.4	68521.2	71138.4	22188.4	71057.7	0.312259	0.00386053	0.0438885		√
127	P11413	G6PD_HUMAN	Glucose-6-phosphate 1-dehydrogenase (G6PD) (EC 1.1.1.49)	G6PD	9001.15	50292.2	18346.7	49454	53750.9	24342.5	25880	42515.8	0.608715	0.343691	>9.999999e-01
128	Q14697	GANAB_HUMAN	Neutral alpha-glucosidase AB (EC 3.2.1.207) (Alpha-glucosidase 2) (Glucosidase II subunit alpha)	GANAB	260196	320366	281335	431781	351404	445157	287299	409447	0.701675	0.0232822	0.218469
129	P04406	G3P_HUMAN	Glyceraldehyde-3-phosphate dehydrogenase (GAPDH) (EC 1.2.1.12) (Peptidyl-cysteine S-nitrosylase GAPDH) (EC 2.6.99.-)	GAPDH	942274	884068	868393	2.30038e+06	2.29958e+06	2.72499e+06	898245	2.44165e+06	0.367885	0.000422983	0.00649484		√
130	P02774	VTDB_HUMAN	Vitamin D-binding protein (DBP) (VDB) (Gc protein-derived macrophage activating factor) (Gc-MAF) (GcMAF) (Gc-globulin) (Group-specific component) (Gc) (Vitamin D-binding protein-macrophage activating factor) (DBP-maf)	GC	1.69095e+06	1.6208e+06	1.50607e+06	627913	697307	551425	1.60594e+06	625548	2.56725	0.000137669	0.0026904	√
131	P28676	GRAN_HUMAN	Grancalcin	GCA	79938.9	78728.3	79376.8	81929.3	73942.9	83715.2	79348	79862.5	0.993558	0.873188	>9.999999e-01
132	P50395	GDIB_HUMAN	Rab GDP dissociation inhibitor beta (Rab GDI beta) (Guanosine diphosphate dissociation inhibitor 2) (GDI-2)	GDI2	36923.4	45315.4	44648.1	109991	73133.1	72478.6	42295.6	85200.8	0.496423	0.0277287	0.255131
133	P35754	GLRX1_HUMAN	Glutaredoxin-1 (Thioltransferase-1) (TTase-1)	GLRX	79744	75785.2	51598.4	134801	165164	157606	69042.5	152524	0.452667	0.0027521	0.033373		√
134	P15104	GLNA_HUMAN	Glutamine synthetase (GS) (EC 6.3.1.2) (Glutamate--ammonia ligase) (Palmitoyltransferase GLUL) (EC 2.3.1.225)	GLUL	394312	414720	435298	67705.9	94764.5	71541.5	414777	78004	5.31738	2.05974e-05	0.000649407	√
135	P06744	G6PI_HUMAN	Glucose-6-phosphate isomerase (GPI) (EC 5.3.1.9) (Autocrine motility factor) (AMF) (Neuroleukin) (NLK) (Phosphoglucose isomerase) (PGI) (Phosphohexose isomerase) (PHI) (Sperm antigen 36) (SA-36)	GPI	121660	121960	112460	304442	470764	429330	118693	401512	0.295616	0.00484361	0.0535207
136	Q9NZH0	GPC5B_HUMAN	G-protein coupled receptor family C group 5 member B (A-69G12.1) (Retinoic acid-induced gene 2 protein) (RAIG-2)	GPRC5B	44281.6	224049	105379	141751	134767	159519	124570	145346	0.85706	0.716488	>9.999999e-01
137	Q9NQ84	GPC5C_HUMAN	G-protein coupled receptor family C group 5 member C (Retinoic acid-induced gene 3 protein) (RAIG-3)	GPRC5C	3127.69	53357.8	39866.4	116404	113611	116768	32117.3	115595	0.277844	0.0051581	0.0567306
138	P28799	GRN_HUMAN	Progranulin (PGRN) (Acrogranin) (Epithelin precursor) (Glycoprotein of 88 Kda) (GP88) (Glycoprotein 88) (Granulin precursor) (PC cell-derived growth factor) (PCDGF) (Proepithelin) (PEPI) [Cleaved into: Paragranulin; Granulin-1 (Granulin G); Granulin-2 (Granulin F); Granulin-3 (Epithelin-2) (Granulin B); Granulin-4 (Epithelin-1) (Granulin A); Granulin-5 (Granulin C); Granulin-6 (Granulin D); Granu…	GRN	1148.76	13547.2	16506.3	25548.5	23959.6	17794.1	10400.8	22434	0.463615	0.0842798	0.701732
139	P06396	GELS_HUMAN	Gelsolin (AGEL) (Actin-depolymerizing factor) (ADF) (Brevin)	GSN	857181	802564	786887	797704	871620	879458	815544	849594	0.959922	0.368795	>9.999999e-01
140	P09211	GSTP1_HUMAN	Glutathione S-transferase P (EC 2.5.1.18) (GST class-pi) (GSTP1-1)	GSTP1	973130	1.00601e+06	997443	1.56345e+06	1.66787e+06	1.65406e+06	992194	1.62846e+06	0.609284	4.91018e-05	0.00115098		√
141	Q6FI13	H2A2A_HUMAN	Histone H2A type 2-A (H2A-clustered histone 18) (H2A-clustered histone 19) (Histone H2A.2) (Histone H2A/o)	H2AC18	478303	432217	486492	401792	415689	412392	465671	409958	1.1359	0.0328721	0.296683
142	Q99879	H2B1M_HUMAN	Histone H2B type 1-M (Histone H2B.e) (H2B/e)	H2BC14	1.78999e+07	1.75859e+07	1.83688e+07	1.92379e+07	1.91209e+07	1.91278e+07	1.79515e+07	1.91622e+07	0.936819	0.00629781	0.0670815
143	Q16778	H2B2E_HUMAN	Histone H2B type 2-E (H2B-clustered histone 21) (Histone H2B-GL105) (Histone H2B.q) (H2B/q)	H2BC21	64755.6	54452.7	63702.8	119495	133790	126442	60970.4	126576	0.481691	0.000238988	0.00403053		√
144	P62805	H4_HUMAN	Histone H4	H4C1	1.73252e+07	1.69188e+07	1.74657e+07	2.32763e+07	2.39441e+07	2.3885e+07	1.72366e+07	2.37018e+07	0.727226	1.78144e-05	0.000601519
145	Q14520	HABP2_HUMAN	Hyaluronan-binding protein 2 (EC 3.4.21.-) (Factor VII-activating protease) (Factor seven-activating protease) (FSAP) (Hepatocyte growth factor activator-like protein) (Plasma hyaluronan-binding protein) [Cleaved into: Hyaluronan-binding protein 2 50 kDa heavy chain; Hyaluronan-binding protein 2 50 kDa heavy chain alternate form; Hyaluronan-binding protein 2 27 kDa light chain; Hyaluronan-binding…	HABP2	101033	96757.7	100428	11423.8	9057.33	3427.45	99406.4	7969.53	12.4733	4.68362e-06	0.000217159	√
146	P69905	HBA_HUMAN	Hemoglobin subunit alpha (Alpha-globin) (Hemoglobin alpha chain)	HBA1;	3.10284e+07	3.09602e+07	3.15582e+07	2.00926e+07	2.04455e+07	2.08341e+07	3.11823e+07	2.04574e+07	1.52426	3.00327e-06	0.000150153	√
147	P68871	HBB_HUMAN	Hemoglobin subunit beta (Beta-globin) (Hemoglobin beta chain) [Cleaved into: LVV-hemorphin-7; Spinorphin]	HBB	2.44468e+07	2.46159e+07	2.46328e+07	1.30289e+07	1.33857e+07	1.34271e+07	2.45652e+07	1.32806e+07	1.84971	1.40639e-07	2.07851e-05	√
148	P02042	HBD_HUMAN	Hemoglobin subunit delta (Delta-globin) (Hemoglobin delta chain)	HBD	840097	963702	930839	358822	448988	441693	911546	416501	2.18858	0.000456862	0.00692511	√
149	P52790	HXK3_HUMAN	Hexokinase-3 (EC 2.7.1.1) (Hexokinase type III) (HK III) (Hexokinase-C)	HK3	113326	106876	143412	496237	510255	598382	121205	534958	0.226569	0.000258515	0.00421584		√
150	P00738	HPT_HUMAN	Haptoglobin (Zonulin) [Cleaved into: Haptoglobin alpha chain; Haptoglobin beta chain]	HP	2.85508e+07	2.8864e+07	2.86383e+07	9.59099e+06	9.65938e+06	9.55153e+06	2.86844e+07	9.60063e+06	2.98776	4.25496e-09	2.87951e-06	√
151	P00739	HPTR_HUMAN	Haptoglobin-related protein	HPR	220618	232201	209443	111416	118703	123170	220754	117763	1.87456	0.000155329	0.00292114	√
152	P02790	HEMO_HUMAN	Hemopexin (Beta-1B-glycoprotein)	HPX	1.77842e+06	1.78537e+06	1.76714e+06	706285	768475	734186	1.77698e+06	736315	2.41334	6.31249e-07	5.14718e-05	√
153	P04196	HRG_HUMAN	Histidine-rich glycoprotein (Histidine-proline-rich glycoprotein) (HPRG)	HRG	1.52665e+06	1.53291e+06	1.56571e+06	154312	182532	358307	1.54176e+06	231717	6.65362	3.56783e-05	0.000927106	√
154	P07900	HS90A_HUMAN	Heat shock protein HSP 90-alpha (Heat shock 86 kDa) (HSP 86) (HSP86) (Lipopolysaccharide-associated protein 2) (LAP-2) (LPS-associated protein 2) (Renal carcinoma antigen NY-REN-38)	HSP90AA1	10941.8	2000.02	34757.6	6018.49	62828.6	80210.9	15899.8	49686	0.320005	0.239065	>9.999999e-01
155	P0DMV9	HS71B_HUMAN	Heat shock 70 kDa protein 1B (Heat shock 70 kDa protein 2) (HSP70-2) (HSP70.2)	HSPA1B	230363	556305	586495	349295	369902	359902	457721	359700	1.27251	0.438982	>9.999999e-01
156	P11142	HSP7C_HUMAN	Heat shock cognate 71 kDa protein (Heat shock 70 kDa protein 8) (Lipopolysaccharide-associated protein 1) (LAP-1) (LPS-associated protein 1)	HSPA8	199009	58584.8	76648.5	196242	117686	208868	111414	174265	0.639337	0.297548	>9.999999e-01
157	P04792	HSPB1_HUMAN	Heat shock protein beta-1 (HspB1) (28 kDa heat shock protein) (Estrogen-regulated 24 kDa protein) (Heat shock 27 kDa protein) (HSP 27) (Stress-responsive protein 27) (SRP27)	HSPB1	371139	357243	387425	267433	286707	295682	371935	283274	1.31299	0.00182493	0.0233261
158	P01876	IGHA1_HUMAN	Immunoglobulin heavy constant alpha 1 (Ig alpha-1 chain C region) (Ig alpha-1 chain C region BUR) (Ig alpha-1 chain C region TRO)	IGHA1	1.04569e+08	1.08276e+08	1.05717e+08	1.14921e+08	1.2176e+08	9.81073e+07	1.06187e+08	1.11596e+08	0.951531	0.489314	>9.999999e-01
159	P01877	IGHA2_HUMAN	Immunoglobulin heavy constant alpha 2 (Ig alpha-2 chain C region) (Ig alpha-2 chain C region BUT) (Ig alpha-2 chain C region LAN)	IGHA2	7.80276e+06	8.08717e+06	7.88145e+06	1.56784e+07	1.58303e+07	1.48858e+07	7.92379e+06	1.54648e+07	0.512375	1.58517e-05	0.000551229		√
160	P01857	IGHG1_HUMAN	Immunoglobulin heavy constant gamma 1 (Ig gamma-1 chain C region) (Ig gamma-1 chain C region EU) (Ig gamma-1 chain C region KOL) (Ig gamma-1 chain C region NIE)	IGHG1	2.39775e+07	2.40582e+07	2.43394e+07	1.26409e+07	1.28587e+07	1.26078e+07	2.4125e+07	1.27025e+07	1.89924	1.16974e-07	2.07851e-05	√
161	P01859	IGHG2_HUMAN	Immunoglobulin heavy constant gamma 2 (Ig gamma-2 chain C region) (Ig gamma-2 chain C region DOT) (Ig gamma-2 chain C region TIL) (Ig gamma-2 chain C region ZIE)	IGHG2	6.09634e+06	5.6521e+06	5.79368e+06	1.77024e+06	1.82484e+06	1.71685e+06	5.84737e+06	1.77064e+06	3.3024	7.09444e-06	0.000305016	√
162	P01860	IGHG3_HUMAN	Immunoglobulin heavy constant gamma 3 (HDC) (Heavy chain disease protein) (Ig gamma-3 chain C region)	IGHG3	1.6107e+06	1.64173e+06	1.67032e+06	259666	189731	231826	1.64092e+06	227074	7.22634	7.54388e-07	5.9462e-05	√
163	P01861	IGHG4_HUMAN	Immunoglobulin heavy constant gamma 4 (Ig gamma-4 chain C region)	IGHG4	2053.28	3823.45	867.731	4317.8	18468	2028.31	2248.15	8271.36	0.2718	0.312173	>9.999999e-01
164	P01871	IGHM_HUMAN	Immunoglobulin heavy constant mu (Ig mu chain C region) (Ig mu chain C region BOT) (Ig mu chain C region GAL) (Ig mu chain C region OU)	IGHM	2.24627e+07	2.09459e+07	2.1993e+07	2.05946e+07	2.25466e+07	1.95662e+07	2.18005e+07	2.09025e+07	1.04296	0.412334	>9.999999e-01
165	P23083	HV102_HUMAN	Immunoglobulin heavy variable 1-2 (Ig heavy chain V-I region ND) (Ig heavy chain V-I region V35)	IGHV1-2	1.58626e+06	1.47442e+06	1.62324e+06	3.12352e+06	3.08265e+06	2.92463e+06	1.5613e+06	3.0436e+06	0.512979	3.93976e-05	0.000994444		√
166	P0DP01	HV108_HUMAN	Immunoglobulin heavy variable 1-8	IGHV1-8	1.52572e+06	1.40598e+06	1.55373e+06	3.07359e+06	3.02564e+06	2.85587e+06	1.49514e+06	2.98503e+06	0.50088	4.91614e-05	0.00115098		√
167	A0A0B4J1V0	HV315_HUMAN	Immunoglobulin heavy variable 3-15	IGHV3-15	766534	788367	789520	626159	651434	640500	781473	639364	1.22227	0.0001701	0.00311504
168	P01764	HV323_HUMAN	Immunoglobulin heavy variable 3-23 (Ig heavy chain V-III region LAY) (Ig heavy chain V-III region POM) (Ig heavy chain V-III region TEI) (Ig heavy chain V-III region TIL) (Ig heavy chain V-III region TUR) (Ig heavy chain V-III region VH26) (Ig heavy chain V-III region WAS) (Ig heavy chain V-III region ZAP)	IGHV3-23	440929	436577	436123	431930	416541	429819	437876	426097	1.02765	0.0801885	0.674153
169	P01772	HV333_HUMAN	Immunoglobulin heavy variable 3-33 (Ig heavy chain V-III region HIL) (Ig heavy chain V-III region KOL)	IGHV3-33	73810	65340.7	20398.7	54838.6	4019.75	34389.2	53183.1	31082.5	1.71103	0.375736	>9.999999e-01
170	A0A0C4DH42	HV366_HUMAN	Immunoglobulin heavy variable 3-66	IGHV3-66	92925	99035.8	82242.7	44766.3	45721	37710.1	91401.2	42732.5	2.13892	0.000912745	0.012696	√
171	P01780	HV307_HUMAN	Immunoglobulin heavy variable 3-7 (Ig heavy chain V-III region GAL) (Ig heavy chain V-III region GAR) (Ig heavy chain V-III region JON)	IGHV3-7	775709	762987	802313	595948	605931	623025	780336	608301	1.28281	0.000253756	0.00416697
172	A0A0B4J1Y9	HV372_HUMAN	Immunoglobulin heavy variable 3-72	IGHV3-72	23918.1	23025.8	29819.2	22115	14572.8	26170.1	25587.7	20952.6	1.22122	0.312184	>9.999999e-01
173	A0A0B4J1X5	HV374_HUMAN	Immunoglobulin heavy variable 3-74	IGHV3-74	442137	75073.8	77242.2	637366	241560	661790	198151	513572	0.385829	0.159589	>9.999999e-01
174	P01782	HV309_HUMAN	Immunoglobulin heavy variable 3-9 (Ig heavy chain V-III region DOB)	IGHV3-9	592843	548082	652347	679510	679373	672177	597757	677020	0.882925	0.0590291	0.511292
175	P0DP07	HV431_HUMAN	Immunoglobulin heavy variable 4-31	IGHV4-31	789053	680435	715432	920640	924492	928709	728307	924614	0.787687	0.00361755	0.0421391
176	A0A0C4DH38	HV551_HUMAN	Immunoglobulin heavy variable 5-51	IGHV5-51	198601	194098	205628	261347	216692	233917	199442	237319	0.840398	0.0477977	0.420166
177	P01834	IGKC_HUMAN	Immunoglobulin kappa constant (Ig kappa chain C region) (Ig kappa chain C region AG) (Ig kappa chain C region CUM) (Ig kappa chain C region EU) (Ig kappa chain C region OU) (Ig kappa chain C region ROY) (Ig kappa chain C region TI)	IGKC	5.79868e+07	6.13202e+07	5.62059e+07	5.71886e+07	6.01385e+07	6.35642e+07	5.85043e+07	6.02971e+07	0.970268	0.492334	>9.999999e-01
178	P0DP09	KV113_HUMAN	Immunoglobulin kappa variable 1-13	IGKV1-13	104045	95724.9	87565.6	200019	204925	202661	95778.6	202535	0.4729	2.76501e-05	0.000762564		√
179	P04430	KV116_HUMAN	Immunoglobulin kappa variable 1-16 (Ig kappa chain V-I region BAN)	IGKV1-16	60225.2	65528	36067.6	44675.4	43058.2	43312.2	53940.3	43682	1.23484	0.32175	>9.999999e-01
180	A0A075B6S5	KV127_HUMAN	Immunoglobulin kappa variable 1-27	IGKV1-27	213841	259115	312309	220749	231440	295468	261755	249219	1.0503	0.750496	>9.999999e-01
181	P01594	KV133_HUMAN	Immunoglobulin kappa variable 1-33 (Ig kappa chain V-I region AU) (Ig kappa chain V-I region Ka)	IGKV1-33	86305.5	78782.4	72610.8	63889.4	55421	56605.2	79232.9	58638.5	1.35121	0.0124131	0.124375
182	P01602	KV105_HUMAN	Immunoglobulin kappa variable 1-5 (Ig kappa chain V-I region CAR) (Ig kappa chain V-I region EU) (Ig kappa chain V-I region HK102) (Ig kappa chain V-I region Kue)	IGKV1-5	453817	432148	431585	124668	473953	420784	439183	339802	1.29247	0.413094	>9.999999e-01
183	A0A0C4DH72	KV106_HUMAN	Immunoglobulin kappa variable 1-6	IGKV1-6	1.33023e+06	1.37398e+06	1.36143e+06	1.12662e+06	1.24144e+06	1.00871e+06	1.35522e+06	1.12559e+06	1.204	0.0284255	0.260528
184	P01611	KVD12_HUMAN	Immunoglobulin kappa variable 1D-12 (Ig kappa chain V-I region Wes)	IGKV1D-12	267947	250707	266620	270799	295172	305064	261758	290345	0.901541	0.0692127	0.592109
185	P0DSN7	KVD37_HUMAN	Probable non-functional immunoglobulinn kappa variable 1D-37	IGKV1D-37	104899	105757	97231.9	159576	150324	449413	102629	253104	0.405482	0.20031	>9.999999e-01
186	A0A0C4DH68	KV224_HUMAN	Immunoglobulin kappa variable 2-24	IGKV2-24	559378	614704	555966	633391	558505	556350	576682	582749	0.989591	0.857498	>9.999999e-01
187	P06310	KV230_HUMAN	Immunoglobulin kappa variable 2-30 (Ig kappa chain V-II region RPMI 6410)	IGKV2-30	145955	105063	158536	169207	177192	207403	136518	184601	0.739532	0.0730213	0.618887
188	P01615	KVD28_HUMAN	Immunoglobulin kappa variable 2D-28 (Ig kappa chain V-II region FR) (Ig kappa chain V-II region GM607) (Ig kappa chain V-II region MIL) (Ig kappa chain V-II region TEW)	IGKV2D-28	960434	1.15938e+06	1.03977e+06	1.65804e+06	1.40787e+06	1.55137e+06	1.05319e+06	1.53909e+06	0.684295	0.006337	0.0671963
189	P04433	KV311_HUMAN	Immunoglobulin kappa variable 3-11 (Ig kappa chain V-III region VG)	IGKV3-11	744112	815665	693159	899102	779324	833047	750979	837158	0.897057	0.157433	>9.999999e-01
190	P01624	KV315_HUMAN	Immunoglobulin kappa variable 3-15 (Ig kappa chain V-III region CLL) (Ig kappa chain V-III region POM)	IGKV3-15	209040	200063	209807	252003	223551	505668	206304	327074	0.630756	0.249541	>9.999999e-01
191	P01619	KV320_HUMAN	Immunoglobulin kappa variable 3-20 (Ig kappa chain V-III region B6) (Ig kappa chain V-III region GOL) (Ig kappa chain V-III region HAH) (Ig kappa chain V-III region HIC) (Ig kappa chain V-III region IARC/BL41) (Ig kappa chain V-III region NG9) (Ig kappa chain V-III region SIE) (Ig kappa chain V-III region Ti) (Ig kappa chain V-III region WOL)	IGKV3-20	1.13219e+07	1.15706e+07	1.12397e+07	1.09196e+07	1.10503e+07	1.08119e+07	1.13774e+07	1.09273e+07	1.04119	0.0204864	0.193773
192	A0A075B6H7	KV37_HUMAN	Probable non-functional immunoglobulin kappa variable 3-7	IGKV3-7	645882	623585	663565	667543	662650	666599	644344	665597	0.968069	0.142516	>9.999999e-01
193	P06312	KV401_HUMAN	Immunoglobulin kappa variable 4-1 (Ig kappa chain V-IV region B17) (Ig kappa chain V-IV region JI) (Ig kappa chain V-IV region Len) (Ig kappa chain V-IV region STH)	IGKV4-1	2.86169e+06	2.88995e+06	2.94592e+06	3.50452e+06	3.61193e+06	3.516e+06	2.89919e+06	3.54415e+06	0.81802	0.000105882	0.00211129
194	A0A0C4DH26	KVD41_HUMAN	Probable non-functional immunoglobulin kappa variable 6D-41	IGKV6D-41	24940.2	6093.29	15628.6	60877.1	78484.6	64626.6	15554	67996.1	0.228749	0.00235187	0.0294251		√
195	P0DOY2	IGLC2_HUMAN	Immunoglobulin lambda constant 2 (Ig lambda chain C region Kern) (Ig lambda chain C region NIG-64) (Ig lambda chain C region SH) (Ig lambda chain C region X) (Ig lambda-2 chain C region)	IGLC2	11574	10481.1	10521.2	34430.5	24138	26947.1	10858.8	28505.2	0.38094	0.00466264	0.0522536
196	P01700	LV147_HUMAN	Immunoglobulin lambda variable 1-47 (Ig lambda chain V-I region HA) (Ig lambda chain V-I region WAH)	IGLV1-47	953159	976667	1.00244e+06	1.34965e+06	1.72725e+06	1.70382e+06	977422	1.59357e+06	0.613353	0.00743542	0.0774544
197	P01701	LV151_HUMAN	Immunoglobulin lambda variable 1-51 (Ig lambda chain V-I region BL2) (Ig lambda chain V-I region EPS) (Ig lambda chain V-I region NEW) (Ig lambda chain V-I region NIG-64)	IGLV1-51	251883	243406	243682	271938	285768	294681	246324	284129	0.866944	0.00622237	0.0665778
198	P80748	LV321_HUMAN	Immunoglobulin lambda variable 3-21 (Ig lambda chain V-III region LOI) (Ig lambda chain V-V region DEL) (Ig lambda chain V-VII region MOT)	IGLV3-21	282573	273649	288724	570407	570155	536571	281649	559044	0.503804	2.11609e-05	0.00065455		√
199	A0A075B6H9	LV469_HUMAN	Immunoglobulin lambda variable 4-69	IGLV4-69	51259.9	58126.5	50656.4	6951.75	48757.8	66560.5	53347.6	40756.7	1.30893	0.519005	>9.999999e-01
200	A0A075B6I0	LV861_HUMAN	Immunoglobulin lambda variable 8-61	IGLV8-61	427345	429954	431277	528395	549613	574417	429525	550808	0.779809	0.000813684	0.0115908
201	Q9UHA7	IL36A_HUMAN	Interleukin-36 alpha (FIL1 epsilon) (Interleukin-1 epsilon) (IL-1 epsilon) (Interleukin-1 family member 6) (IL-1F6)	IL36A	215185	273077	222270	305393	340249	329417	236844	325020	0.728707	0.013576	0.13376
202	P11215	ITAM_HUMAN	Integrin alpha-M (CD11 antigen-like family member B) (CR-3 alpha chain) (Cell surface glycoprotein MAC-1 subunit alpha) (Leukocyte adhesion receptor MO1) (Neutrophil adherence receptor) (CD antigen CD11b)	ITGAM	164231	44583.6	52031.7	126938	156288	142006	86948.9	141744	0.613422	0.238827	>9.999999e-01
203	P05107	ITB2_HUMAN	Integrin beta-2 (Cell surface adhesion glycoproteins LFA-1/CR3/p150,95 subunit beta) (Complement receptor C3 subunit beta) (CD antigen CD18)	ITGB2	204932	193059	215238	244777	271928	265244	204409	260650	0.784231	0.00562656	0.0607526
204	P19827	ITIH1_HUMAN	Inter-alpha-trypsin inhibitor heavy chain H1 (ITI heavy chain H1) (ITI-HC1) (Inter-alpha-inhibitor heavy chain 1) (Inter-alpha-trypsin inhibitor complex component III) (Serum-derived hyaluronan-associated protein) (SHAP)	ITIH1	575632	584301	577217	279928	232246	261941	579050	258039	2.24404	2.2395e-05	0.000661954	√
205	P19823	ITIH2_HUMAN	Inter-alpha-trypsin inhibitor heavy chain H2 (ITI heavy chain H2) (ITI-HC2) (Inter-alpha-inhibitor heavy chain 2) (Inter-alpha-trypsin inhibitor complex component II) (Serum-derived hyaluronan-associated protein) (SHAP)	ITIH2	1.7799e+06	1.67978e+06	1.74348e+06	324309	324867	360403	1.73439e+06	336526	5.1538	1.56177e-06	9.24929e-05	√
206	Q14624	ITIH4_HUMAN	Inter-alpha-trypsin inhibitor heavy chain H4 (ITI heavy chain H4) (ITI-HC4) (Inter-alpha-inhibitor heavy chain 4) (Inter-alpha-trypsin inhibitor family heavy chain-related protein) (IHRP) (Plasma kallikrein sensitive glycoprotein 120) (Gp120) (PK-120) [Cleaved into: 70 kDa inter-alpha-trypsin inhibitor heavy chain H4; 35 kDa inter-alpha-trypsin inhibitor heavy chain H4]	ITIH4	4.642e+06	4.70455e+06	4.62056e+06	947468	939061	974353	4.6557e+06	953627	4.8821	1.7872e-08	7.04351e-06	√
207	P01591	IGJ_HUMAN	Immunoglobulin J chain (Joining chain of multimeric IgA and IgM)	JCHAIN	7.80405e+06	7.61425e+06	7.76696e+06	1.50231e+07	1.53989e+07	1.47461e+07	7.72842e+06	1.5056e+07	0.513311	3.17496e-06	0.000150153		√
208	P06870	KLK1_HUMAN	Kallikrein-1 (EC 3.4.21.35) (Kidney/pancreas/salivary gland kallikrein) (Tissue kallikrein)	KLK1	311957	300070	273253	415585	370176	387916	295093	391226	0.754279	0.00533109	0.0580928
209	O43240	KLK10_HUMAN	Kallikrein-10 (EC 3.4.21.-) (Normal epithelial cell-specific 1) (Protease serine-like 1)	KLK10	41299.2	35619	33449.1	71622.4	68066.5	74879.3	36789.1	71522.7	0.514369	0.000342348	0.00539687		√
210	Q9UBX7	KLK11_HUMAN	Kallikrein-11 (hK11) (EC 3.4.21.-) (Hippostasin) (Serine protease 20) (Trypsin-like protease) [Cleaved into: Kallikrein-11 inactive chain 1; Kallikrein-11 inactive chain 2]	KLK11	111213	111849	104795	167415	167448	164625	109286	166496	0.656387	1.95902e-05	0.000634575		√
211	Q9UKR3	KLK13_HUMAN	Kallikrein-13 (EC 3.4.21.-) (Kallikrein-like protein 4) (KLK-L4)	KLK13	383096	374417	380529	236309	244730	240083	379347	240374	1.57815	2.5252e-06	0.000132693	√
212	Q9P0G3	KLK14_HUMAN	Kallikrein-14 (hK14) (EC 3.4.21.-) (Kallikrein-like protein 6) (KLK-L6)	KLK14	3073.74	8981.55	17938	64662.5	65674.7	69439.2	9997.77	66592.2	0.150134	0.000242039	0.00403053		√
213	P03952	KLKB1_HUMAN	Plasma kallikrein (EC 3.4.21.34) (Fletcher factor) (Kininogenin) (Plasma prekallikrein) (PKK) [Cleaved into: Plasma kallikrein heavy chain; Plasma kallikrein light chain]	KLKB1	112819	104811	96374	9010.87	20784.4	3783.19	104668	11192.8	9.35136	0.000173333	0.00312878	√
214	P01042	KNG1_HUMAN	Kininogen-1 (Alpha-2-thiol proteinase inhibitor) (Fitzgerald factor) (High molecular weight kininogen) (HMWK) (Williams-Fitzgerald-Flaujeac factor) [Cleaved into: Kininogen-1 heavy chain; T-kinin (Ile-Ser-Bradykinin); Bradykinin (Kallidin I); Lysyl-bradykinin (Kallidin II); Kininogen-1 light chain; Low molecular weight growth-promoting factor]	KNG1	499502	502583	511902	26315.4	146842	123291	504662	98816	5.10709	0.000395392	0.00615106	√
215	P04264	K2C1_HUMAN	Keratin, type II cytoskeletal 1 (67 kDa cytokeratin) (Cytokeratin-1) (CK-1) (Hair alpha protein) (Keratin-1) (K1) (Type-II keratin Kb1)	KRT1	110404	144996	161512	236180	252440	325121	138971	271247	0.51234	0.0132893	0.131483
216	P13645	K1C10_HUMAN	Keratin, type I cytoskeletal 10 (Cytokeratin-10) (CK-10) (Keratin-10) (K10)	KRT10	136185	130044	141716	146419	180322	172597	135982	166446	0.816971	0.0477697	0.420166
217	P02533	K1C14_HUMAN	Keratin, type I cytoskeletal 14 (Cytokeratin-14) (CK-14) (Keratin-14) (K14)	KRT14	159.717	283.314	664.895	778.852	754.583	1100.34	369.309	877.925	0.420661	0.0541934	0.472872
218	Q04695	K1C17_HUMAN	Keratin, type I cytoskeletal 17 (39.1) (Cytokeratin-17) (CK-17) (Keratin-17) (K17)	KRT17	217.629	147.395	269.075	547.598	405.169	1258.46	211.366	737.076	0.286763	0.119562	0.964925
219	P13647	K2C5_HUMAN	Keratin, type II cytoskeletal 5 (58 kDa cytokeratin) (Cytokeratin-5) (CK-5) (Keratin-5) (K5) (Type-II keratin Kb5)	KRT5	21263.8	26964.6	4136.43	20010.9	8353.39	26930	17454.9	18431.4	0.947022	0.916451	>9.999999e-01
220	P48668	K2C6C_HUMAN	Keratin, type II cytoskeletal 6C (Cytokeratin-6C) (CK-6C) (Cytokeratin-6E) (CK-6E) (Keratin K6h) (Keratin-6C) (K6C) (Type-II keratin Kb12)	KRT6C	174383	170950	153197	241159	240522	254627	166177	245436	0.677067	0.00058708	0.00867647
221	P35527	K1C9_HUMAN	Keratin, type I cytoskeletal 9 (Cytokeratin-9) (CK-9) (Keratin-9) (K9)	KRT9	97073.2	87111.2	62993	142256	149368	159118	82392.5	150247	0.548378	0.00379081	0.043443		√
222	P18428	LBP_HUMAN	Lipopolysaccharide-binding protein (LBP)	LBP	1087.31	26654.1	1011.7	1455.84	2735.77	2486.98	9584.36	2226.2	4.30526	0.437681	>9.999999e-01
223	P31025	LCN1_HUMAN	Lipocalin-1 (Tear lipocalin) (Tlc) (Tear prealbumin) (TP) (von Ebner gland protein) (VEG protein)	LCN1	186021	194247	201483	872909	919080	935044	193917	909011	0.213327	3.07622e-06	0.000150153		√
224	P80188	NGAL_HUMAN	Neutrophil gelatinase-associated lipocalin (NGAL) (25 kDa alpha-2-microglobulin-related subunit of MMP-9) (Lipocalin-2) (Oncogene 24p3) (Siderocalin) (p25)	LCN2	711841	716021	609522	1.38081e+06	1.3728e+06	1.40456e+06	679128	1.38606e+06	0.489972	4.01271e-05	0.000998805		√
225	P13796	PLSL_HUMAN	Plastin-2 (L-plastin) (LC64P) (Lymphocyte cytosolic protein 1) (LCP-1)	LCP1	371861	351561	364918	973991	1.08768e+06	1.0717e+06	362780	1.04446e+06	0.347338	4.59652e-05	0.00111189		√
226	P00338	LDHA_HUMAN	L-lactate dehydrogenase A chain (LDH-A) (EC 1.1.1.27) (Cell proliferation-inducing gene 19 protein) (LDH muscle subunit) (LDH-M) (Renal carcinoma antigen NY-REN-59)	LDHA	940164	1.00576e+06	1.03557e+06	4.14429e+06	4.33148e+06	4.36807e+06	993831	4.28128e+06	0.232134	1.60371e-06	9.24929e-05		√
227	P07195	LDHB_HUMAN	L-lactate dehydrogenase B chain (LDH-B) (EC 1.1.1.27) (LDH heart subunit) (LDH-H) (Renal carcinoma antigen NY-REN-46)	LDHB	5612.89	13530.1	24140.7	37695.1	52508.6	53315.6	14427.9	47839.8	0.301588	0.0106413	0.107995
228	Q6P5S2	LEG1H_HUMAN	Protein LEG1 homolog	LEG1	132800	143041	136313	519094	524653	480219	137385	507989	0.270449	1.31561e-05	0.000485059		√
229	P17931	LEG3_HUMAN	Galectin-3 (Gal-3) (35 kDa lectin) (Carbohydrate-binding protein 35) (CBP 35) (Galactose-specific lectin 3) (Galactoside-binding protein) (GALBP) (IgE-binding protein) (L-31) (Laminin-binding protein) (Lectin L-29) (Mac-2 antigen)	LGALS3	1.40435e+06	1.31817e+06	1.54025e+06	2.37907e+06	2.56692e+06	2.53364e+06	1.42092e+06	2.49321e+06	0.569917	0.000246327	0.00407326		√
230	Q08380	LG3BP_HUMAN	Galectin-3-binding protein (Basement membrane autoantigen p105) (Lectin galactoside-binding soluble 3-binding protein) (Mac-2-binding protein) (MAC2BP) (Mac-2 BP) (Tumor-associated antigen 90K)	LGALS3BP	8.62722e+06	8.68089e+06	8.40868e+06	1.6324e+07	1.55415e+07	1.74719e+07	8.57226e+06	1.64458e+07	0.521244	0.000155653	0.00292114		√
231	P47929	LEG7_HUMAN	Galectin-7 (Gal-7) (HKL-14) (PI7) (p53-induced gene 1 protein)	LGALS7	441383	435531	355179	321872	358121	331394	410698	337129	1.21822	0.0693611	0.592109
232	P08519	APOA_HUMAN	Apolipoprotein(a) (Apo(a)) (Lp(a)) (EC 3.4.21.-)	LPA	605410	601382	602159	96945.9	115188	89661.6	602984	100599	5.99396	3.2912e-07	3.38371e-05	√
233	P22079	PERL_HUMAN	Lactoperoxidase (LPO) (EC 1.11.1.7) (Salivary peroxidase) (SPO)	LPO	2.47968e+06	2.57616e+06	2.55117e+06	4.92825e+06	4.88257e+06	4.93117e+06	2.53567e+06	4.914e+06	0.51601	2.19826e-07	2.73584e-05		√
234	P09960	LKHA4_HUMAN	Leukotriene A-4 hydrolase (LTA-4 hydrolase) (EC 3.3.2.6) (Leukotriene A(4) hydrolase) (Tripeptide aminopeptidase LTA4H) (EC 3.4.11.4)	LTA4H	95033.1	27390.5	27393.3	265674	261063	238689	49939	255142	0.19573	0.00103343	0.0142075		√
235	P02788	TRFL_HUMAN	Lactotransferrin (Lactoferrin) (EC 3.4.21.-) (Growth-inhibiting protein 12) (Talalactoferrin) [Cleaved into: Lactoferricin-H (Lfcin-H); Kaliocin-1; Lactoferroxin-A; Lactoferroxin-B; Lactoferroxin-C]	LTF	4.67309e+07	4.6382e+07	4.63627e+07	7.65941e+07	7.82889e+07	7.65546e+07	4.64919e+07	7.71459e+07	0.602649	7.88631e-07	5.9693e-05		√
236	P61626	LYSC_HUMAN	Lysozyme C (EC 3.2.1.17) (1,4-beta-N-acetylmuramidase C)	LYZ	328838	687088	485584	7.40314e+06	9.73305e+06	4.64433e+06	500504	7.26017e+06	0.0689382	0.0101468	0.103421
237	O75367	H2AY_HUMAN	Core histone macro-H2A.1 (Histone macroH2A1) (mH2A1) (Histone H2A.y) (H2A/y) (Medulloblastoma antigen MU-MB-50.205)	MACROH2A1	479175	494999	481794	520974	560690	574083	485322	551916	0.879341	0.0162366	0.156073
238	P08582	TRFM_HUMAN	Melanotransferrin (Melanoma-associated antigen p97) (CD antigen CD228)	MELTF	17395.2	12840.5	4824.15	18097.6	1418.72	8058.1	11686.6	9191.48	1.27146	0.702698	>9.999999e-01
239	P14174	MIF_HUMAN	Macrophage migration inhibitory factor (MIF) (EC 5.3.2.1) (Glycosylation-inhibiting factor) (GIF) (L-dopachrome isomerase) (L-dopachrome tautomerase) (EC 5.3.3.12) (Phenylpyruvate tautomerase)	MIF	351510	356648	373564	536644	545838	547738	360574	543407	0.663544	1.67229e-05	0.000573098		√
240	P22894	MMP8_HUMAN	Neutrophil collagenase (EC 3.4.24.34) (Matrix metalloproteinase-8) (MMP-8) (PMNL collagenase) (PMNL-CL)	MMP8	58603.5	25956.8	58051.2	142531	150282	210741	47537.2	167851	0.28321	0.00754359	0.0782365
241	P14780	MMP9_HUMAN	Matrix metalloproteinase-9 (MMP-9) (EC 3.4.24.35) (92 kDa gelatinase) (92 kDa type IV collagenase) (Gelatinase B) (GELB) [Cleaved into: 67 kDa matrix metalloproteinase-9; 82 kDa matrix metalloproteinase-9]	MMP9	343698	166312	369520	679158	708180	702712	293177	696683	0.420818	0.00332715	0.0389581		√
242	P41218	MNDA_HUMAN	Myeloid cell nuclear differentiation antigen	MNDA	146600	3246.74	165541	93564.3	11629.3	11740.1	105129	38977.9	2.69715	0.318079	>9.999999e-01
243	P05164	PERM_HUMAN	Myeloperoxidase (MPO) (EC 1.11.2.2) [Cleaved into: Myeloperoxidase; 89 kDa myeloperoxidase; 84 kDa myeloperoxidase; Myeloperoxidase light chain; Myeloperoxidase heavy chain]	MPO	1.89463e+07	1.89325e+07	1.89634e+07	4.66629e+07	4.71611e+07	4.70163e+07	1.89474e+07	4.69468e+07	0.403593	4.71217e-09	2.87951e-06		√
244	P15941	MUC1_HUMAN	Mucin-1 (MUC-1) (Breast carcinoma-associated antigen DF3) (Cancer antigen 15-3) (CA 15-3) (Carcinoma-associated mucin) (Episialin) (H23AG) (Krebs von den Lungen-6) (KL-6) (PEMT) (Peanut-reactive urinary mucin) (PUM) (Polymorphic epithelial mucin) (PEM) (Tumor-associated epithelial membrane antigen) (EMA) (Tumor-associated mucin) (CD antigen CD227) [Cleaved into: Mucin-1 subunit alpha (MUC1-NT) (M…	MUC1	47476.4	300458	119642	195190	221590	173749	155859	196843	0.791793	0.62055	>9.999999e-01
245	Q8WXI7	MUC16_HUMAN	Mucin-16 (MUC-16) (Ovarian cancer-related tumor marker CA125) (CA-125) (Ovarian carcinoma antigen CA125)	MUC16	90442.5	92908.4	82003.5	58207.2	69615.4	64872.6	88451.5	64231.7	1.37707	0.00659957	0.0693585
246	Q9HC84	MUC5B_HUMAN	Mucin-5B (MUC-5B) (Cervical mucin) (High molecular weight salivary mucin MG1) (Mucin-5 subtype B, tracheobronchial) (Sublingual gland mucin)	MUC5B	4.99467e+07	4.91927e+07	4.86882e+07	8.93872e+07	8.98201e+07	8.8866e+07	4.92759e+07	8.93578e+07	0.551444	1.02212e-07	2.07851e-05		√
247	Q8TAX7	MUC7_HUMAN	Mucin-7 (MUC-7) (Apo-MG2) (Salivary mucin-7)	MUC7	534711	558652	512287	1.13987e+06	1.16461e+06	1.2317e+06	535217	1.17872e+06	0.454064	2.99268e-05	0.000804161		√
248	Q14764	MVP_HUMAN	Major vault protein (MVP) (Lung resistance-related protein)	MVP	25398.3	2408.54	22568.5	33418	34871.7	36434.2	16791.8	34908	0.481031	0.0678438	0.585498
249	P35579	MYH9_HUMAN	Myosin-9 (Cellular myosin heavy chain, type A) (Myosin heavy chain 9) (Myosin heavy chain, non-muscle IIa) (Non-muscle myosin heavy chain A) (NMMHC-A) (Non-muscle myosin heavy chain IIa) (NMMHC II-a) (NMMHC-IIA)	MYH9	126212	137214	141870	167630	189152	271127	135099	209303	0.645469	0.0803973	0.674153
250	P60660	MYL6_HUMAN	Myosin light polypeptide 6 (17 kDa myosin light chain) (LC17) (Myosin light chain 3) (MLC-3) (Myosin light chain alkali 3) (Myosin light chain A3) (Smooth muscle and nonmuscle myosin light chain alkali 6)	MYL6	204663	211081	207413	351589	354487	324510	207719	343529	0.604663	0.000152529	0.00290868		√
251	P19878	NCF2_HUMAN	Neutrophil cytosol factor 2 (NCF-2) (67 kDa neutrophil oxidase factor) (NADPH oxidase activator 2) (Neutrophil NADPH oxidase factor 2) (p67-phox)	NCF2	19725.6	16083.7	3866.5	56428	63525.1	50623.5	13225.3	56858.8	0.232598	0.00199166	0.0251849		√
252	Q15080	NCF4_HUMAN	Neutrophil cytosol factor 4 (NCF-4) (Neutrophil NADPH oxidase factor 4) (SH3 and PX domain-containing protein 4) (p40-phox) (p40phox)	NCF4	26152.4	25896.8	22704.1	48719.3	47446	47766.9	24917.8	47977.4	0.519365	3.95314e-05	0.000994444		√
253	P15531	NDKA_HUMAN	Nucleoside diphosphate kinase A (NDK A) (NDP kinase A) (EC 2.7.4.6) (Granzyme A-activated DNase) (GAAD) (Metastasis inhibition factor nm23) (NM23-H1) (Tumor metastatic process-associated protein)	NME1	4032.17	40558.6	37639.9	60183.8	62063.4	69057.9	27410.2	63768.4	0.429841	0.0390399	0.34968
254	P55786	PSA_HUMAN	Puromycin-sensitive aminopeptidase (PSA) (EC 3.4.11.14) (Cytosol alanyl aminopeptidase) (AAP-S)	NPEPPS	9317.26	4705.13	11131.7	18336.9	4188.82	39209.9	8384.71	20578.5	0.407449	0.30404	>9.999999e-01
255	P80303	NUCB2_HUMAN	Nucleobindin-2 (DNA-binding protein NEFA) (Epididymis secretory protein Li 109) (Gastric cancer antigen Zg4) (Prepronesfatin) [Cleaved into: Nesfatin-1]	NUCB2	10256.1	7960.23	6563.15	144884	161073	168558	8259.83	158172	0.0522206	2.92295e-05	0.000794454		√
256	Q6UX06	OLFM4_HUMAN	Olfactomedin-4 (OLM4) (Antiapoptotic protein GW112) (G-CSF-stimulated clone 1 protein) (hGC-1) (hOLfD)	OLFM4	163744	149857	22516.3	38917.6	79799.2	22520.6	112039	47079.1	2.37981	0.247864	>9.999999e-01
257	P02763	A1AG1_HUMAN	Alpha-1-acid glycoprotein 1 (AGP 1) (Orosomucoid-1) (OMD 1)	ORM1	7.39157e+06	7.38174e+06	7.22847e+06	744600	763078	789745	7.33393e+06	765807	9.57673	2.82327e-08	9.5372e-06	√
258	P07237	PDIA1_HUMAN	Protein disulfide-isomerase (PDI) (EC 5.3.4.1) (Cellular thyroid hormone-binding protein) (Prolyl 4-hydroxylase subunit beta) (p55)	P4HB	218451	190883	196618	346771	367785	327459	201984	347338	0.58152	0.000535777	0.00806957		√
259	P19021	AMD_HUMAN	Peptidyl-glycine alpha-amidating monooxygenase (PAM) [Includes: Peptidylglycine alpha-hydroxylating monooxygenase (PHM) (EC 1.14.17.3); Peptidyl-alpha-hydroxyglycine alpha-amidating lyase (EC 4.3.2.5) (Peptidylamidoglycolate lyase) (PAL)]	PAM	18688.2	23605.8	15648.3	30463.3	40148.2	33123.7	19314.1	34578.4	0.558561	0.0146015	0.14225
260	Q8WUM4	PDC6I_HUMAN	Programmed cell death 6-interacting protein (PDCD6-interacting protein) (ALG-2-interacting protein 1) (ALG-2-interacting protein X) (Hp95)	PDCD6IP	199847	141544	157087	156821	157401	215717	166160	176647	0.940633	0.709228	>9.999999e-01
261	P07737	PROF1_HUMAN	Profilin-1 (Epididymis tissue protein Li 184a) (Profilin I)	PFN1	259226	284222	231678	754773	744894	839717	258375	779795	0.331338	0.000101908	0.00206339		√
262	P18669	PGAM1_HUMAN	Phosphoglycerate mutase 1 (EC 5.4.2.11) (EC 5.4.2.4) (BPG-dependent PGAM 1) (Phosphoglycerate mutase isozyme B) (PGAM-B)	PGAM1	39285.1	57466.6	33747.1	52208.4	81827.8	78346.9	43499.6	70794.4	0.61445	0.0813448	0.679688
263	P52209	6PGD_HUMAN	6-phosphogluconate dehydrogenase, decarboxylating (EC 1.1.1.44)	PGD	359477	399304	422890	1.21665e+06	1.23457e+06	1.33848e+06	393890	1.26323e+06	0.311812	3.29391e-05	0.000865436		√
264	P00558	PGK1_HUMAN	Phosphoglycerate kinase 1 (EC 2.7.2.3) (Cell migration-inducing gene 10 protein) (Primer recognition protein 2) (PRP 2)	PGK1	124343	132073	134038	461330	443445	492887	130151	465887	0.279362	2.20883e-05	0.000661152		√
265	O75594	PGRP1_HUMAN	Peptidoglycan recognition protein 1 (Peptidoglycan recognition protein short) (PGRP-S)	PGLYRP1	226763	205840	224361	604553	624547	619397	218988	616166	0.355405	1.52334e-06	9.24929e-05		√
266	Q96PD5	PGRP2_HUMAN	N-acetylmuramoyl-L-alanine amidase (EC 3.5.1.28) (Peptidoglycan recognition protein 2) (Peptidoglycan recognition protein long) (PGRP-L)	PGLYRP2	78260.8	94708.5	99331	33356.6	20563.1	33555.7	90766.8	29158.5	3.11288	0.00132593	0.0178145	√
267	P19957	ELAF_HUMAN	Elafin (Elastase-specific inhibitor) (ESI) (Peptidase inhibitor 3) (PI-3) (Protease inhibitor WAP3) (Skin-derived antileukoproteinase) (SKALP) (WAP four-disulfide core domain protein 14)	PI3	334856	490552	486447	1.14637e+06	1.21205e+06	1.17587e+06	437285	1.1781e+06	0.371178	0.000171254	0.00311504		√
268	P01833	PIGR_HUMAN	Polymeric immunoglobulin receptor (PIgR) (Poly-Ig receptor) (Hepatocellular carcinoma-associated protein TB6) [Cleaved into: Secretory component]	PIGR	3.43813e+07	3.41336e+07	3.38704e+07	6.27484e+07	6.37437e+07	6.22912e+07	3.41285e+07	6.29278e+07	0.542343	3.68107e-07	3.54517e-05		√
269	P12273	PIP_HUMAN	Prolactin-inducible protein (Gross cystic disease fluid protein 15) (GCDFP-15) (Prolactin-induced protein) (Secretory actin-binding protein) (SABP) (gp17)	PIP	1.96078e+07	1.97161e+07	1.94098e+07	4.13042e+07	4.18063e+07	4.22475e+07	1.95779e+07	4.1786e+07	0.468527	1.66869e-07	2.3211e-05		√
270	P14618	KPYM_HUMAN	Pyruvate kinase PKM (EC 2.7.1.40) (Cytosolic thyroid hormone-binding protein) (CTHBP) (Opa-interacting protein 3) (OIP-3) (Pyruvate kinase 2/3) (Pyruvate kinase muscle isozyme) (Thyroid hormone-binding protein 1) (THBP1) (Tumor M2-PK) (p58)	PKM	1.30299e+06	1.2832e+06	1.44968e+06	3.46526e+06	3.80242e+06	3.8978e+06	1.34529e+06	3.72182e+06	0.36146	7.32896e-05	0.00157549		√
271	P00747	PLMN_HUMAN	Plasminogen (EC 3.4.21.7) [Cleaved into: Plasmin heavy chain A; Activation peptide; Angiostatin; Plasmin heavy chain A, short form; Plasmin light chain B]	PLG	6.96499e+06	6.96758e+06	6.97332e+06	488858	816660	772319	6.96863e+06	692612	10.0614	4.29586e-07	3.907e-05	√
272	P13797	PLST_HUMAN	Plastin-3 (T-plastin)	PLS3	22381	22182.7	28452.9	45612.1	39753.8	90143.6	24338.9	58503.1	0.416027	0.100258	0.828929
273	P55058	PLTP_HUMAN	Phospholipid transfer protein (Lipid transfer protein II)	PLTP	3985.62	282965	5264.07	4384.67	35820	64224.5	97404.9	34809.7	2.79821	0.543442	>9.999999e-01
274	P00491	PNPH_HUMAN	Purine nucleoside phosphorylase (PNP) (EC 2.4.2.1) (Inosine phosphorylase) (Inosine-guanosine phosphorylase)	PNP	37055.3	36937.4	18008.6	186421	195106	189967	30667.1	190498	0.160984	1.95712e-05	0.000634575		√
275	P62937	PPIA_HUMAN	Peptidyl-prolyl cis-trans isomerase A (PPIase A) (EC 5.2.1.8) (Cyclophilin A) (Cyclosporin A-binding protein) (Rotamase A) [Cleaved into: Peptidyl-prolyl cis-trans isomerase A, N-terminally processed]	PPIA	119148	108869	151041	133160	167084	132342	126353	144195	0.876261	0.355514	>9.999999e-01
276	P23284	PPIB_HUMAN	Peptidyl-prolyl cis-trans isomerase B (PPIase B) (EC 5.2.1.8) (CYP-S1) (Cyclophilin B) (Rotamase B) (S-cyclophilin) (SCYLP)	PPIB	52159.2	58626.1	56544.6	40016.7	41985.3	36892.6	55776.6	39631.5	1.40738	0.00260212	0.0322151
277	P04280	PRP1_HUMAN	Basic salivary proline-rich protein 1 (Salivary proline-rich protein) [Cleaved into: Proline-rich peptide II-2; Basic peptide IB-6; Peptide P-H]	PRB1	12364	686.396	1982.43	102907	96059.3	84542.6	5010.96	94502.8	0.0530244	0.000162137	0.00299529		√
278	Q06830	PRDX1_HUMAN	Peroxiredoxin-1 (EC 1.11.1.24) (Natural killer cell-enhancing factor A) (NKEF-A) (Proliferation-associated gene protein) (PAG) (Thioredoxin peroxidase 2) (Thioredoxin-dependent peroxide reductase 2) (Thioredoxin-dependent peroxiredoxin 1)	PRDX1	334839	323012	350368	532032	557357	556310	336073	548566	0.61264	4.96758e-05	0.00115163		√
279	P30044	PRDX5_HUMAN	Peroxiredoxin-5, mitochondrial (EC 1.11.1.24) (Alu corepressor 1) (Antioxidant enzyme B166) (AOEB166) (Liver tissue 2D-page spot 71B) (PLP) (Peroxiredoxin V) (Prx-V) (Peroxisomal antioxidant enzyme) (TPx type VI) (Thioredoxin peroxidase PMP20) (Thioredoxin-dependent peroxiredoxin 5)	PRDX5	51722	44415.8	5367.91	142739	158976	149339	33835.2	150351	0.225041	0.0015344	0.0201573		√
280	P30041	PRDX6_HUMAN	Peroxiredoxin-6 (EC 1.11.1.27) (1-Cys peroxiredoxin) (1-Cys PRX) (24 kDa protein) (Acidic calcium-independent phospholipase A2) (aiPLA2) (EC 3.1.1.4) (Antioxidant protein 2) (Glutathione-dependent peroxiredoxin) (Liver 2D page spot 40) (Lysophosphatidylcholine acyltransferase 5) (LPC acyltransferase 5) (LPCAT-5) (Lyso-PC acyltransferase 5) (EC 2.3.1.23) (Non-selenium glutathione peroxidase) (NSGP…	PRDX6	316478	264926	308478	406287	441521	446492	296627	431433	0.687539	0.00272507	0.0332155
281	P02810	PRPC_HUMAN	Salivary acidic proline-rich phosphoprotein 1/2 (Db-s) (PRP-1/PRP-2) (Parotid acidic protein) (Pa) (Parotid double-band protein) (Parotid isoelectric focusing variant protein) (PIF-S) (Parotid proline-rich protein 1/2) (Pr1/Pr2) (Protein C) [Cleaved into: Salivary acidic proline-rich phosphoprotein 1/2; Salivary acidic proline-rich phosphoprotein 3/4 (Db-F) (PIF-F) (PRP-3/PRP-4) (Protein A); Pept…	PRH1	573438	641665	595467	1.9705e+06	1.87745e+06	1.12473e+06	603523	1.65756e+06	0.364103	0.0171698	0.163711
282	O43490	PROM1_HUMAN	Prominin-1 (Antigen AC133) (Prominin-like protein 1) (CD antigen CD133)	PROM1	392493	476831	437176	815173	882988	885260	435500	861140	0.505725	0.000220976	0.00381065		√
283	P07225	PROS_HUMAN	Vitamin K-dependent protein S	PROS1	395743	411966	409278	243698	263712	262497	405662	256636	1.58069	5.37897e-05	0.00122301	√
284	Q6MZM9	PRR27_HUMAN	Proline-rich protein 27	PRR27	595703	625859	730193	3.39758e+06	3.52263e+06	3.62132e+06	650585	3.51384e+06	0.185149	3.04152e-06	0.000150153		√
285	Q16651	PRSS8_HUMAN	Prostasin (EC 3.4.21.-) (Channel-activating protease 1) (CAP1) (Serine protease 8) [Cleaved into: Prostasin light chain; Prostasin heavy chain]	PRSS8	36927.6	58261.8	44880.2	68370.1	113036	71252.7	46689.9	84219.6	0.554383	0.0753487	0.636332
286	P24158	PRTN3_HUMAN	Myeloblastin (EC 3.4.21.76) (AGP7) (C-ANCA antigen) (Leukocyte proteinase 3) (PR-3) (PR3) (Neutrophil proteinase 4) (NP-4) (P29) (Wegener autoantigen)	PRTN3	3.06541e+06	2.99714e+06	2.91993e+06	1.31469e+07	1.3497e+07	1.34903e+07	2.99416e+06	1.33781e+07	0.223811	1.18009e-07	2.07851e-05		√
287	P28066	PSA5_HUMAN	Proteasome subunit alpha type-5 (Macropain zeta chain) (Multicatalytic endopeptidase complex zeta chain) (Proteasome zeta chain)	PSMA5	59172.7	46482.3	29950	171002	141556	134222	45201.7	148927	0.303516	0.00180301	0.0231711		√
288	P20618	PSB1_HUMAN	Proteasome subunit beta type-1 (EC 3.4.25.1) (Macropain subunit C5) (Multicatalytic endopeptidase complex subunit C5) (Proteasome component C5) (Proteasome gamma chain)	PSMB1	118.916	233.118	411.791	449.893	534.749	508.851	254.608	497.831	0.511436	0.0520373	0.45574
289	P40306	PSB10_HUMAN	Proteasome subunit beta type-10 (EC 3.4.25.1) (Low molecular mass protein 10) (Macropain subunit MECl-1) (Multicatalytic endopeptidase complex subunit MECl-1) (Proteasome MECl-1) (Proteasome subunit beta-2i)	PSMB10	11768.1	2096.28	8494.16	20711.1	39487	48141.7	7452.84	36113.2	0.206374	0.028825	0.263169
290	P49721	PSB2_HUMAN	Proteasome subunit beta type-2 (EC 3.4.25.1) (Macropain subunit C7-I) (Multicatalytic endopeptidase complex subunit C7-I) (Proteasome component C7-I)	PSMB2	22336.9	24932.6	21740.3	39971.2	44001.2	35385.8	23003.3	39786.1	0.578174	0.00329333	0.0389378		√
291	P26022	PTX3_HUMAN	Pentraxin-related protein PTX3 (Pentaxin-related protein PTX3) (Tumor necrosis factor alpha-induced protein 5) (TNF alpha-induced protein 5) (Tumor necrosis factor-inducible gene 14 protein) (TSG-14)	PTX3	2856.66	4650.41	2889.86	35512.8	15754.4	36790.5	3465.64	29352.6	0.118069	0.0193101	0.18338
292	P06737	PYGL_HUMAN	Glycogen phosphorylase, liver form (EC 2.4.1.1)	PYGL	73260	178153	157652	432568	436451	454571	136355	441196	0.309057	0.000746213	0.0106941		√
293	O00391	QSOX1_HUMAN	Sulfhydryl oxidase 1 (hQSOX) (EC 1.8.3.2) (Quiescin Q6)	QSOX1	73533.8	104571	110749	380976	372045	390036	96284.5	381019	0.252703	2.29367e-05	0.000669594		√
294	P61026	RAB10_HUMAN	Ras-related protein Rab-10 (EC 3.6.5.2)	RAB10	3313.16	3210	5101.66	3518.17	2392.07	55041.4	3874.94	20317.2	0.190722	0.397595	>9.999999e-01
295	P15153	RAC2_HUMAN	Ras-related C3 botulinum toxin substrate 2 (GX) (Small G protein) (p21-Rac2)	RAC2	474476	455385	485436	1.00952e+06	1.10761e+06	1.07058e+06	471766	1.06257e+06	0.443987	3.87723e-05	0.000994444		√
296	P62826	RAN_HUMAN	GTP-binding nuclear protein Ran (Androgen receptor-associated protein 24) (GTPase Ran) (Ras-like protein TC4) (Ras-related nuclear protein)	RAN	30468.1	2880.79	27188.4	68726.9	66536.4	76683.9	20179.1	70649.1	0.285625	0.00544319	0.0590423
297	P62834	RAP1A_HUMAN	Ras-related protein Rap-1A (EC 3.6.5.2) (C21KG) (G-22K) (GTP-binding protein smg p21A) (Ras-related protein Krev-1)	RAP1A	85370.9	92937.7	89932.6	132371	129839	127652	89413.7	129954	0.688042	9.70039e-05	0.0020121
298	Q9HD89	RETN_HUMAN	Resistin (Adipose tissue-specific secretory factor) (ADSF) (C/EBP-epsilon-regulated myeloid-specific secreted cysteine-rich protein) (Cysteine-rich secreted protein A12-alpha-like 2) (Cysteine-rich secreted protein FIZZ3)	RETN	854460	840019	835902	1.39517e+06	1.43357e+06	1.411e+06	843460	1.41325e+06	0.596825	1.3773e-06	9.24929e-05		√
299	P61586	RHOA_HUMAN	Transforming protein RhoA (EC 3.6.5.2) (Rho cDNA clone 12) (h12)	RHOA	247792	272650	283081	475577	611186	484008	267841	523590	0.511547	0.00476892	0.0531925
300	P12724	ECP_HUMAN	Eosinophil cationic protein (ECP) (EC 3.1.27.-) (Ribonuclease 3) (RNase 3)	RNASE3	73746.2	81506.6	90189.5	386452	380353	354904	81814.1	373903	0.218811	1.09721e-05	0.00044403		√
301	P13489	RINI_HUMAN	Ribonuclease inhibitor (Placental ribonuclease inhibitor) (Placental RNase inhibitor) (Ribonuclease/angiogenin inhibitor 1) (RAI)	RNH1	18215.3	39190.6	37089.8	42332.7	30452.5	59856.8	31498.6	44214	0.712412	0.305715	>9.999999e-01
302	P08865	RSSA_HUMAN	40S ribosomal protein SA (37 kDa laminin receptor precursor) (37LRP) (37/67 kDa laminin receptor) (LRP/LR) (67 kDa laminin receptor) (67LR) (Colon carcinoma laminin-binding protein) (Laminin receptor 1) (LamR) (Laminin-binding protein precursor p40) (LBP/p40) (Multidrug resistance-associated protein MGr1-Ag) (NEM/1CHD4) (Small ribosomal subunit protein uS2)	RPSA	45337.2	45066.3	44219.8	5807.25	16244.5	19158.5	44874.4	13736.8	3.26674	0.00156402	0.0204329	√
303	P31949	S10AB_HUMAN	Protein S100-A11 (Calgizzarin) (Metastatic lymph node gene 70 protein) (MLN 70) (Protein S100-C) (S100 calcium-binding protein A11) [Cleaved into: Protein S100-A11, N-terminally processed]	S100A11	83101	75965.8	74335.8	119447	105845	129193	77800.8	118162	0.658428	0.00519199	0.0568389
304	P80511	S10AC_HUMAN	Protein S100-A12 (CGRP) (Calcium-binding protein in amniotic fluid 1) (CAAF1) (Calgranulin-C) (CAGC) (Extracellular newly identified RAGE-binding protein) (EN-RAGE) (Migration inhibitory factor-related protein 6) (MRP-6) (p6) (Neutrophil S100 protein) (S100 calcium-binding protein A12) [Cleaved into: Calcitermin]	S100A12	93665	163653	100360	551009	548637	512122	119226	537256	0.221916	8.23729e-05	0.00173913		√
305	Q9HCY8	S10AE_HUMAN	Protein S100-A14 (S100 calcium-binding protein A14) (S114)	S100A14	2268.29	2801.16	6070.31	10761.5	19267.5	27633	3713.25	19220.7	0.193191	0.0364601	0.327815
306	P05109	S10A8_HUMAN	Protein S100-A8 (Calgranulin-A) (Calprotectin L1L subunit) (Cystic fibrosis antigen) (CFAG) (Leukocyte L1 complex light chain) (Migration inhibitory factor-related protein 8) (MRP-8) (p8) (S100 calcium-binding protein A8) (Urinary stone protein band A)	S100A8	4.36261e+06	4.38154e+06	4.39359e+06	6.27751e+06	6.56071e+06	6.41089e+06	4.37925e+06	6.41637e+06	0.682512	1.58066e-05	0.000551229
307	P06702	S10A9_HUMAN	Protein S100-A9 (Calgranulin-B) (Calprotectin L1H subunit) (Leukocyte L1 complex heavy chain) (Migration inhibitory factor-related protein 14) (MRP-14) (p14) (S100 calcium-binding protein A9)	S100A9	1.67022e+06	1.66916e+06	1.58805e+06	6.69445e+06	6.90943e+06	6.73887e+06	1.64248e+06	6.78092e+06	0.24222	2.17801e-07	2.73584e-05		√
308	P0DJI8	SAA1_HUMAN	Serum amyloid A-1 protein (SAA) [Cleaved into: Amyloid protein A (Amyloid fibril protein AA); Serum amyloid protein A(2-104); Serum amyloid protein A(3-104); Serum amyloid protein A(2-103); Serum amyloid protein A(2-102); Serum amyloid protein A(4-101)]	SAA1	292783	326411	317641	265135	245903	250972	312278	254003	1.22943	0.00736469	0.077057
309	P35542	SAA4_HUMAN	Serum amyloid A-4 protein (Constitutively expressed serum amyloid A protein) (C-SAA)	SAA4	64666.8	61461.1	85493.7	42839.9	36055.3	34574	70540.5	37823.1	1.86501	0.0146783	0.14225
310	Q6UWP8	SBSN_HUMAN	Suprabasin	SBSN	8218.29	14406.2	124851	5985.46	4835.75	1933.75	49158.3	4251.65	11.5622	0.301737	>9.999999e-01
311	Q96QR1	SG3A1_HUMAN	Secretoglobin family 3A member 1 (Cytokine HIN-1) (High in normal 1) (Pneumo secretory protein 2) (PnSP-2) (Uteroglobin-related protein 2)	SCGB3A1	103718	92940.2	96011.8	314744	320847	325070	97556.5	320220	0.304654	9.0307e-07	6.47103e-05		√
312	O00560	SDCB1_HUMAN	Syntenin-1 (Melanoma differentiation-associated protein 9) (MDA-9) (Pro-TGF-alpha cytoplasmic domain-interacting protein 18) (TACIP18) (Scaffold protein Pbp1) (Syndecan-binding protein 1)	SDCBP	423315	279383	399534	1.20008e+06	1.24187e+06	1.18025e+06	367410	1.2074e+06	0.304299	6.31585e-05	0.00139577		√
313	P01009	A1AT_HUMAN	Alpha-1-antitrypsin (Alpha-1 protease inhibitor) (Alpha-1-antiproteinase) (Serpin A1) [Cleaved into: Short peptide from AAT (SPAAT)]	SERPINA1	5.43892e+06	5.58872e+06	5.41567e+06	6.22589e+06	5.46384e+06	5.59401e+06	5.48111e+06	5.76125e+06	0.951375	0.310576	>9.999999e-01
314	P01011	AACT_HUMAN	Alpha-1-antichymotrypsin (ACT) (Cell growth-inhibiting gene 24/25 protein) (Serpin A3) [Cleaved into: Alpha-1-antichymotrypsin His-Pro-less]	SERPINA3	2.36412e+06	2.38595e+06	2.33564e+06	964735	1.01867e+06	1.20245e+06	2.3619e+06	1.06195e+06	2.22412	5.97533e-05	0.00133298	√
315	P29622	KAIN_HUMAN	Kallistatin (Kallikrein inhibitor) (Peptidase inhibitor 4) (PI-4) (Serpin A4)	SERPINA4	161459	171674	159739	22631.3	23097.7	11275.8	164291	19001.6	8.64615	1.10789e-05	0.00044403	√
316	P30740	ILEU_HUMAN	Leukocyte elastase inhibitor (LEI) (Monocyte/neutrophil elastase inhibitor) (EI) (M/NEI) (Peptidase inhibitor 2) (PI-2) (Serpin B1)	SERPINB1	623834	613264	625758	1.54529e+06	1.92644e+06	1.89259e+06	620952	1.78811e+06	0.347268	0.000664027	0.00969253		√
317	Q9UIV8	SPB13_HUMAN	Serpin B13 (HaCaT UV-repressible serpin) (Hurpin) (Headpin) (Peptidase inhibitor 13) (PI-13) (Proteinase inhibitor 13)	SERPINB13	31353.3	41742.1	105889	62521.1	54498.6	76093.9	59661.4	64371.2	0.926834	0.854848	>9.999999e-01
318	P05120	PAI2_HUMAN	Plasminogen activator inhibitor 2 (PAI-2) (Monocyte Arg-serpin) (Placental plasminogen activator inhibitor) (Serpin B2) (Urokinase inhibitor)	SERPINB2	16409.4	114497	25568.9	15140.4	14715.4	16576.1	52158.4	15477.3	3.36999	0.306083	>9.999999e-01
319	P29508	SPB3_HUMAN	Serpin B3 (Protein T4-A) (Squamous cell carcinoma antigen 1) (SCCA-1)	SERPINB3	154031	126876	150552	263962	262788	287725	143820	271492	0.529738	0.000411282	0.00635645		√
320	P48594	SPB4_HUMAN	Serpin B4 (Leupin) (Peptidase inhibitor 11) (PI-11) (Squamous cell carcinoma antigen 2) (SCCA-2)	SERPINB4	22605	21635.8	21536.8	38777.9	40326.4	41620.2	21925.9	40241.5	0.544858	3.28521e-05	0.000865436		√
321	P36952	SPB5_HUMAN	Serpin B5 (Maspin) (Peptidase inhibitor 5) (PI-5)	SERPINB5	523641	473960	501728	661885	710712	734630	499776	702409	0.711517	0.00141677	0.0188211
322	P01008	ANT3_HUMAN	Antithrombin-III (ATIII) (Serpin C1)	SERPINC1	1.86818e+06	1.86105e+06	1.86907e+06	165405	251793	218238	1.8661e+06	211812	8.81017	3.26275e-07	3.38371e-05	√
323	P05546	HEP2_HUMAN	Heparin cofactor 2 (Heparin cofactor II) (HC-II) (Protease inhibitor leuserpin-2) (HLS2) (Serpin D1)	SERPIND1	420405	459300	479800	225001	231262	221597	453168	225954	2.00558	0.000209783	0.00367454	√
324	P36955	PEDF_HUMAN	Pigment epithelium-derived factor (PEDF) (Cell proliferation-inducing gene 35 protein) (EPC-1) (Serpin F1)	SERPINF1	572.277	433.784	688.773	826.481	334.57	497.959	564.945	553.003	1.02159	0.944893	>9.999999e-01
325	P08697	A2AP_HUMAN	Alpha-2-antiplasmin (Alpha-2-AP) (Alpha-2-plasmin inhibitor) (Alpha-2-PI) (Serpin F2)	SERPINF2	1.21151e+06	1.47969e+06	1.33601e+06	151889	111579	128795	1.3424e+06	130755	10.2666	0.000102094	0.00206339	√
326	P05155	IC1_HUMAN	Plasma protease C1 inhibitor (C1 Inh) (C1Inh) (C1 esterase inhibitor) (C1-inhibiting factor) (Serpin G1)	SERPING1	1.42019e+06	1.3765e+06	1.47023e+06	728963	761175	1.12866e+06	1.4223e+06	872931	1.62934	0.0137758	0.135166
327	P31947	1433S_HUMAN	14-3-3 protein sigma (Epithelial cell marker protein 1) (Stratifin)	SFN	380725	385494	378658	571484	571361	610722	381626	584522	0.652885	0.00010625	0.00211129		√
328	Q9H173	SIL1_HUMAN	Nucleotide exchange factor SIL1 (BiP-associated protein) (BAP)	SIL1	4504.08	19037.7	7426.87	3650.44	24439.9	37217.7	10322.9	21769.4	0.474194	0.346639	>9.999999e-01
329	O14745	NHRF1_HUMAN	Na(+)/H(+) exchange regulatory cofactor NHE-RF1 (NHERF-1) (Ezrin-radixin-moesin-binding phosphoprotein 50) (EBP50) (Regulatory cofactor of Na(+)/H(+) exchanger) (Sodium-hydrogen exchanger regulatory factor 1) (Solute carrier family 9 isoform A3 regulatory factor 1)	SLC9A3R1	35293.8	44610.8	35899.2	37705.6	39816.7	33762.4	38601.3	37094.9	1.04061	0.688577	>9.999999e-01
330	P03973	SLPI_HUMAN	Antileukoproteinase (ALP) (BLPI) (HUSI-1) (Mucus proteinase inhibitor) (MPI) (Protease inhibitor WAP4) (Secretory leukocyte protease inhibitor) (Seminal proteinase inhibitor) (WAP four-disulfide core domain protein 4)	SLPI	1.11947e+06	1.08118e+06	1.08237e+06	1.1501e+06	1.16146e+06	1.12124e+06	1.09434e+06	1.14427e+06	0.956372	0.0452021	0.401831
331	P02814	SMR3B_HUMAN	Submaxillary gland androgen-regulated protein 3B (Proline-rich peptide P-B) (Proline-rich protein 3) [Cleaved into: Peptide P-A; Peptide D1A]	SMR3B	285658	123005	39229.6	2.10141e+06	2.23197e+06	2.53008e+06	149298	2.28782e+06	0.0652576	0.000126518	0.00249308		√
332	P35321	SPR1A_HUMAN	Cornifin-A (19 kDa pancornulin) (SPRK) (Small proline-rich protein IA) (SPR-IA)	SPRR1A	10594.4	3182.57	13391.7	13467.9	31837.6	18796.8	9056.24	21367.5	0.423833	0.120153	0.966395
333	P35326	SPR2A_HUMAN	Small proline-rich protein 2A (SPR-2A) (2-1)	SPRR2A	13517.4	18840.2	13041.8	46013.7	46823	2644.42	15133.1	31827	0.47548	0.319854	>9.999999e-01
334	P35325	SPR2B_HUMAN	Small proline-rich protein 2B (SPR-2B)	SPRR2B	3013.73	33263	45476.9	54402.5	62106.4	50052.3	27251.2	55520.4	0.490832	0.0971841	0.806336
335	P22531	SPR2E_HUMAN	Small proline-rich protein 2E (SPR-2E) (Small proline-rich protein II) (SPR-II)	SPRR2E	3541.64	18783.7	6116.68	9679.49	12851	7472.78	9480.68	10001.1	0.947964	0.921526	>9.999999e-01
336	Q9UBC9	SPRR3_HUMAN	Small proline-rich protein 3 (22 kDa pancornulin) (Cornifin beta) (Esophagin)	SPRR3	140962	161454	146617	356875	325455	349065	149678	343798	0.435365	6.61688e-05	0.00144876		√
337	P27105	STOM_HUMAN	Stomatin (Erythrocyte band 7 integral membrane protein) (Erythrocyte membrane protein band 7.2) (Protein 7.2b)	STOM	42306.3	47924.5	18253.8	80076.4	87867.8	71974.2	36161.5	79972.8	0.452173	0.0126552	0.126266
338	P20061	TCO1_HUMAN	Transcobalamin-1 (TC-1) (Haptocorrin) (HC) (Protein R) (Transcobalamin I) (TC I) (TCI)	TCN1	68466.1	40494.8	80694.2	54753.5	76857.5	95571.2	63218.4	75727.4	0.834815	0.496792	>9.999999e-01
339	P02787	TRFE_HUMAN	Serotransferrin (Transferrin) (Beta-1 metal-binding globulin) (Siderophilin)	TF	7.34551e+06	6.84451e+06	8.46641e+06	3.35796e+06	3.98299e+06	4.03951e+06	7.55214e+06	3.79349e+06	1.99082	0.00204143	0.0256769	√
340	P04155	TFF1_HUMAN	Trefoil factor 1 (Breast cancer estrogen-inducible protein) (PNR-2) (Polypeptide P1.A) (hP1.A) (Protein pS2)	TFF1	14241.7	14231.6	13849.4	40005.9	26269.9	42805.2	14107.6	36360.3	0.387994	0.0121212	0.121968
341	Q07654	TFF3_HUMAN	Trefoil factor 3 (Intestinal trefoil factor) (hITF) (Polypeptide P1.B) (hP1.B)	TFF3	835453	820068	876778	1.31637e+06	1.26656e+06	1.18411e+06	844100	1.25568e+06	0.672224	0.000614464	0.00902478
342	P22735	TGM1_HUMAN	Protein-glutamine gamma-glutamyltransferase K (EC 2.3.2.13) (Epidermal TGase) (Transglutaminase K) (TG(K)) (TGK) (TGase K) (Transglutaminase-1) (TGase-1)	TGM1	1982.25	8843.05	1649.19	1136.22	7501.56	11156.4	4158.16	6598.07	0.630209	0.550827	>9.999999e-01
343	Q08188	TGM3_HUMAN	Protein-glutamine gamma-glutamyltransferase E (EC 2.3.2.13) (Transglutaminase E) (TG(E)) (TGE) (TGase E) (Transglutaminase-3) (TGase-3) [Cleaved into: Protein-glutamine gamma-glutamyltransferase E 50 kDa catalytic chain; Protein-glutamine gamma-glutamyltransferase E 27 kDa non-catalytic chain]	TGM3	2.34284e+06	2.35593e+06	2.33913e+06	2.42721e+06	2.50149e+06	2.59024e+06	2.34597e+06	2.50631e+06	0.936023	0.0277104	0.255131
344	P01033	TIMP1_HUMAN	Metalloproteinase inhibitor 1 (Erythroid-potentiating activity) (EPA) (Fibroblast collagenase inhibitor) (Collagenase inhibitor) (Tissue inhibitor of metalloproteinases 1) (TIMP-1)	TIMP1	156163	162925	154820	860724	850116	852236	157969	854359	0.184898	7.19215e-09	3.40138e-06		√
345	P29401	TKT_HUMAN	Transketolase (TK) (EC 2.2.1.1)	TKT	61266.3	81654.4	91986.6	502394	620403	641534	78302.4	588110	0.133142	0.000323272	0.00516502		√
346	Q66K66	TM198_HUMAN	Transmembrane protein 198	TMEM198	98340.2	88777.5	35492.1	2.3594e+06	2.47146e+06	2.52811e+06	74203.2	2.45299e+06	0.0302501	1.50559e-06	9.24929e-05		√
347	O60235	TM11D_HUMAN	Transmembrane protease serine 11D (EC 3.4.21.-) (Airway trypsin-like protease) [Cleaved into: Transmembrane protease serine 11D non-catalytic chain; Transmembrane protease serine 11D catalytic chain]	TMPRSS11D	83822.3	86564.6	91517.8	117577	129510	124360	87301.6	123816	0.705093	0.000898961	0.0125783
348	P60174	TPIS_HUMAN	Triosephosphate isomerase (TIM) (EC 5.3.1.1) (Methylglyoxal synthase) (EC 4.2.3.3) (Triose-phosphate isomerase)	TPI1	72391.5	69185.8	72314.3	166876	225151	174345	71297.2	188791	0.377653	0.00304847	0.0364068		√
349	P02766	TTHY_HUMAN	Transthyretin (ATTR) (Prealbumin) (TBPA)	TTR	845972	769187	759443	888267	921851	852162	791534	887427	0.891943	0.0476723	0.420166
350	P68363	TBA1B_HUMAN	Tubulin alpha-1B chain (Alpha-tubulin ubiquitous) (Tubulin K-alpha-1) (Tubulin alpha-ubiquitous chain) [Cleaved into: Detyrosinated tubulin alpha-1B chain]	TUBA1B	316467	406053	411775	657170	706215	753077	378098	705487	0.535939	0.00139113	0.0185849		√
351	P68371	TBB4B_HUMAN	Tubulin beta-4B chain (Tubulin beta-2 chain) (Tubulin beta-2C chain)	TUBB4B	925006	1.03538e+06	1.61989e+06	1.31258e+06	1.34943e+06	1.30608e+06	1.19342e+06	1.3227e+06	0.902266	0.581793	>9.999999e-01
352	P10599	THIO_HUMAN	Thioredoxin (Trx) (ATL-derived factor) (ADF) (Surface-associated sulphydryl protein) (SASP) (allergen Hom s Trx)	TXN	229365	288422	265733	544872	540758	530060	261173	538563	0.484944	9.80724e-05	0.00201658		√
353	P19971	TYPH_HUMAN	Thymidine phosphorylase (TP) (EC 2.4.2.4) (Gliostatin) (Platelet-derived endothelial cell growth factor) (PD-ECGF) (TdRPase)	TYMP	36087.4	41642.2	55425	1223.67	350.284	105756	44384.8	35776.7	1.24061	0.820132	>9.999999e-01
354	P0CG48	UBC_HUMAN	Polyubiquitin-C [Cleaved into: Ubiquitin]	UBC	548143	532148	495323	966598	872870	935801	525204	925089	0.567734	0.000227524	0.0038706		√
355	Q5JXB2	UE2NL_HUMAN	Putative ubiquitin-conjugating enzyme E2 N-like (Epididymis tissue protein Li 174)	UBE2NL	20847.9	69392.6	208026	66655.7	210157	226037	99422.2	167617	0.593152	0.418003	>9.999999e-01
356	Q16851	UGPA_HUMAN	UTP--glucose-1-phosphate uridylyltransferase (EC 2.7.7.9) (UDP-glucose pyrophosphorylase) (UDPGP) (UGPase)	UGP2	9777.31	396.194	8674.12	31130.1	39783.8	40025.3	6282.54	36979.7	0.169892	0.00180125	0.0231711		√
357	P50552	VASP_HUMAN	Vasodilator-stimulated phosphoprotein (VASP)	VASP	7797.95	31463.6	30435.2	70458.9	88931.6	95593	23232.3	84994.5	0.273338	0.00459184	0.0517052
358	Q99536	VAT1_HUMAN	Synaptic vesicle membrane protein VAT-1 homolog (EC 1.-.-.-)	VAT1	95860.4	66309	64738.1	149569	152091	179941	75635.9	160534	0.471153	0.00377465	0.043443		√
359	P18206	VINC_HUMAN	Vinculin (Metavinculin) (MV)	VCL	356.023	276.679	147.834	985.761	4647.26	1809.23	260.179	2480.75	0.104879	0.116212	0.9411
360	P55072	TERA_HUMAN	Transitional endoplasmic reticulum ATPase (TER ATPase) (EC 3.6.4.6) (15S Mg(2+)-ATPase p97 subunit) (Valosin-containing protein) (VCP)	VCP	41688.8	49236.6	39032.3	78005.7	85983.6	85740.2	43319.2	83243.2	0.520394	0.000580259	0.00865183		√
361	P04004	VTNC_HUMAN	Vitronectin (VN) (S-protein) (Serum-spreading factor) (V75) [Cleaved into: Vitronectin V65 subunit; Vitronectin V10 subunit; Somatomedin-B]	VTN	2.82273e+06	2.80394e+06	2.79227e+06	392475	446603	526598	2.80631e+06	455225	6.16467	4.99479e-07	4.21819e-05	√
362	P62258	1433E_HUMAN	14-3-3 protein epsilon (14-3-3E)	YWHAE	48120	29514	20424.7	87724.3	103678	91918	32686.2	94440.2	0.346105	0.00282938	0.0341351		√
363	P27348	1433T_HUMAN	14-3-3 protein theta (14-3-3 protein T-cell) (14-3-3 protein tau) (Protein HS1)	YWHAQ	18825.3	17782.2	19097.3	29382.3	22649.2	30695	18568.3	27575.5	0.673362	0.0234097	0.218797
364	P63104	1433Z_HUMAN	14-3-3 protein zeta/delta (Protein kinase C inhibitor protein 1) (KCIP-1)	YWHAZ	229389	241707	252657	525805	539507	530558	241251	531957	0.453516	3.14188e-06	0.000150153		√
365	Q96DA0	ZG16B_HUMAN	Zymogen granule protein 16 homolog B	ZG16B	2.84558e+06	2.99101e+06	3.02417e+06	2.06092e+07	2.12752e+07	2.14798e+07	2.95359e+06	2.11214e+07	0.139838	2.85737e-07	3.21746e-05		√
aProteins were considered to be differentially modulated if the Fold Change (FC) among the indicated S/EVs was > ± 1.5 (>1.5 or <0.067) with corrected p-value ≤ 0.05; bp-value calculated by Student's T-test; ccorrected p-value calculated by Benjamini-Yekutieli method.
