# Supplementary material for: Protein Cargo of Salivary Small Extracellular Vesicles as Potential Functional Signature of Oral Squamous Cell Carcinoma
Source: Int J Mol Sci. 2021 Oct 16;22(20):11160. doi: 10.3390/ijms222011160 (PMC8539015; doi:10.3390/ijms222011160)
Supplement: Supplementary file 1 [file ijms-22-11160-s001.zip › Table S3_CleuGO analysis.xlsx]

## Sheet: ClueGO Results
GO_Ida	RP_IDb	GOTerm	RP	Ontology Source	Adj P-valuec	Nr. Proteins	Cluster Specificityd	Proteins CLUSTER S/SEV OSCC_FREE	Proteins CLUSTER S/SEV OSCC_NLNM	Proteins CLUSTER S/SEV OSCC_LNM	%Proteins CLUSTER S/SEV OSCC_FREE	%Proteins CLUSTER S/SEV OSCC_NLNM	%Proteins CLUSTER S/SEV OSCC_LNM	Associated Proteins Found
	R-HSA:3299685		Detoxification of Reactive Oxygen Species	REACTOME_Pathways_04.09.2018	1.9502e-05	5	CLUSTER S/SEV OSCC_FREE	[ERO1A, GSTP1, PRDX1, PRDX6, TXN]	[]	[]	100	0	0	[ERO1A, GSTP1, PRDX1, PRDX6, TXN]
	R-HSA:3906995		Diseases associated with O-glycosylation of proteins	REACTOME_Pathways_04.09.2018	0.0160171	3	CLUSTER S/SEV OSCC_FREE	[MUC16, MUC5B, MUC7]	[]	[]	100	0	0	[MUC16, MUC5B, MUC7]
	R-HSA:5083625		Defective GALNT3 causes familial hyperphosphatemic tumoral calcinosis (HFTC)	REACTOME_Pathways_04.09.2018	0.000355529				[]	[]	100	0	0
	R-HSA:5083632		Defective C1GALT1C1 causes Tn polyagglutination syndrome (TNPS)	REACTOME_Pathways_04.09.2018					[]	[]	100	0	0
	R-HSA:5083636		Defective GALNT12 causes colorectal cancer 1 (CRCS1)	REACTOME_Pathways_04.09.2018					[]	[]	100	0	0
	R-HSA:5621480		Dectin-2 family	REACTOME_Pathways_04.09.2018	0.00140314				[]	[]	100	0	0
	R-HSA:913709		O-linked glycosylation of mucins	REACTOME_Pathways_04.09.2018	0.014971				[]	[]	100	0	0
	R-HSA:977068		Termination of O-glycan biosynthesis	REACTOME_Pathways_04.09.2018	0.00100348				[]	[]	100	0	0
GO:0038095		Fc-epsilon receptor signaling pathway		GO_BiologicalProcess-EBI-UniProt-GOA_04.09.2018_00h00	1.07625e-06	8	CLUSTER S/SEV OSCC_FREE	[IGHV1-2, IGHV3-7, IGHV3-9, IGKC, IGKV2-30, IGKV2D-28, IGKV4-1, IGLV1-47]	[]	[]	100	0	0	[IGHV1-2, IGHV3-7, IGHV3-9, IGKC, IGKV2-30, IGKV2D-28, IGKV4-1, IGLV1-47]
GO:0032873		negative regulation of stress-activated MAPK cascade		GO_BiologicalProcess-EBI-UniProt-GOA_04.09.2018_00h00	0.0024171	4	CLUSTER S/SEV OSCC_FREE	[EZR, GSTP1, SERPINB3]	[AMBP]	[]	75	25	0	[AMBP, EZR, GSTP1, SERPINB3]
	R-HSA:6805567		Keratinization	REACTOME_Pathways_04.09.2018	1.16682e-06	9	CLUSTER S/SEV OSCC_FREE	[DSG3, KRT1, KRT10, KRT9, PRSS8, SPRR3]	[KLK13]	[KLK14, PI3]	75	8.33333	16.6667	[DSG3, KLK13, KLK14, KRT1, KRT10, KRT9, PI3, PRSS8, SPRR3]
	R-HSA:6809371		Formation of the cornified envelope	REACTOME_Pathways_04.09.2018	5.37902e-09						75	8.33333	16.6667
GO:0038093		Fc receptor signaling pathway		GO_BiologicalProcess-EBI-UniProt-GOA_04.09.2018_00h00	1.62867e-09	14	CLUSTER S/SEV OSCC_FREE	[IGHV1-2, IGHV3-7, IGHV3-9, IGKC, IGKV2-30, IGKV2D-28, IGKV4-1, IGLV1-47, PIGR, RAP1A]	[IGHG1, IGHG2, IGHG3]	[ACTR3]	75	18.75	6.25	[ACTR3, IGHG1, IGHG2, IGHG3, IGHV1-2, IGHV3-7, IGHV3-9, IGKC, IGKV2-30, IGKV2D-28, IGKV4-1, IGLV1-47, PIGR, RAP1A]
GO:0038096		Fc-gamma receptor signaling pathway involved in phagocytosis		GO_BiologicalProcess-EBI-UniProt-GOA_04.09.2018_00h00	9.67456e-11	13		[IGHV1-2, IGHV3-7, IGHV3-9, IGKC, IGKV2-30, IGKV2D-28, IGKV4-1, IGLV1-47, RAP1A]	[IGHG1, IGHG2, IGHG3]	[ACTR3]	73.3333	20	6.66667	[ACTR3, IGHG1, IGHG2, IGHG3, IGHV1-2, IGHV3-7, IGHV3-9, IGKC, IGKV2-30, IGKV2D-28, IGKV4-1, IGLV1-47, RAP1A]
GO:0002768		immune response-regulating cell surface receptor signaling pathway		GO_BiologicalProcess-EBI-UniProt-GOA_04.09.2018_00h00	2.90474e-15	29	CLUSTER S/SEV OSCC_FREE	[CEACAM1, EZR, IGHA1, IGHV1-2, IGHV3-15, IGHV3-7, IGHV3-72, IGHV3-9, IGHV5-51, IGKC, IGKV2-30, IGKV2D-28, IGKV4-1, IGLV1-47, MUC16, MUC5B, MUC7, PIGR, PRDX1, RAP1A]	[AMBP, C4BPA, IGHG1, IGHG2, IGHG3]	[ACTR3, FCN1, IGHA2, RNASE3]	70.9677	16.129	12.9032	[ACTR3, AMBP, C4BPA, CEACAM1, EZR, FCN1, IGHA1, IGHA2, IGHG1, IGHG2, IGHG3, IGHV1-2, IGHV3-15, IGHV3-7, IGHV3-72, IGHV3-9, IGHV5-51, IGKC, IGKV2-30, IGKV2D-28, IGKV4-1, IGLV1-47, MUC16, MUC5B, MUC7, PIGR, PRDX1, RAP1A, RNASE3]
	R-HSA:2168880		Scavenging of heme from plasma	REACTOME_Pathways_04.09.2018	1.36102e-13	8	CLUSTER S/SEV OSCC_NLNM	[]	[ALB, AMBP, APOA1, HBA1, HBB, HP, HPR, HPX]	[]	0	100	0	[ALB, AMBP, APOA1, HBA1, HBB, HP, HPR, HPX]
	R-HSA:8963899		Plasma lipoprotein remodeling	REACTOME_Pathways_04.09.2018	3.15774e-07	6	CLUSTER S/SEV OSCC_NLNM	[]	[ALB, APOA1, APOA2, APOB, APOC3, APOE]	[]	0	100	0	[ALB, APOA1, APOA2, APOB, APOC3, APOE]
	R-HSA:140837		Intrinsic Pathway of Fibrin Clot Formation	REACTOME_Pathways_04.09.2018	1.19222e-09	6	CLUSTER S/SEV OSCC_NLNM	[]	[A2M, F2, KLKB1, KNG1, SERPINC1, SERPIND1]	[]	0	100	0	[A2M, F2, KLKB1, KNG1, SERPINC1, SERPIND1]
GO:0007597		blood coagulation, intrinsic pathway		GO_BiologicalProcess-EBI-UniProt-GOA_04.09.2018_00h00	2.19158e-09	6	CLUSTER S/SEV OSCC_NLNM	[]	[A2M, APOH, F2, KLKB1, KNG1, SERPINC1]	[]	0	100	0	[A2M, APOH, F2, KLKB1, KNG1, SERPINC1]
GO:0051917		regulation of fibrinolysis		GO_BiologicalProcess-EBI-UniProt-GOA_04.09.2018_00h00	3.37761e-08	6	CLUSTER S/SEV OSCC_NLNM	[]	[APOH, F2, HRG, KLKB1, PLG, SERPINF2]	[]	0	100	0	[APOH, F2, HRG, KLKB1, PLG, SERPINF2]
	R-HSA:174824		Plasma lipoprotein assembly, remodeling, and clearance	REACTOME_Pathways_04.09.2018	3.12106e-07	8	CLUSTER S/SEV OSCC_NLNM	[]	[A2M, ALB, APOA1, APOA2, APOB, APOC1, APOC3, APOE]	[]	0	100	0	[A2M, ALB, APOA1, APOA2, APOB, APOC1, APOC3, APOE]
	R-HSA:8963899		Plasma lipoprotein remodeling	REACTOME_Pathways_04.09.2018	3.15774e-07	6	CLUSTER S/SEV OSCC_NLNM	[]	[ALB, APOA1, APOA2, APOB, APOC3, APOE]	[]	0	100	0	[ALB, APOA1, APOA2, APOB, APOC3, APOE]
GO:0034377		plasma lipoprotein particle assembly		GO_BiologicalProcess-EBI-UniProt-GOA_04.09.2018_00h00	2.54837e-07	7	CLUSTER S/SEV OSCC_NLNM	[]	[APOA1, APOA2, APOA4, APOB, APOC1, APOC3, APOE]	[]	0	100	0	[APOA1, APOA2, APOA4, APOB, APOC1, APOC3, APOE]
GO:0034371		chylomicron remodeling		GO_BiologicalProcess-EBI-UniProt-GOA_04.09.2018_00h00	1.28983e-09	6	CLUSTER S/SEV OSCC_NLNM	[]	[APOA1, APOA2, APOA4, APOB, APOC3, APOE]	[]	0	100	0	[APOA1, APOA2, APOA4, APOB, APOC3, APOE]
GO:0032374		regulation of cholesterol transport		GO_BiologicalProcess-EBI-UniProt-GOA_04.09.2018_00h00	1.38147e-05		CLUSTER S/SEV OSCC_NLNM	[]		[]	0	100	0	[APOA1, APOA2, APOA4, APOC1, APOC3, APOE]
	R-HSA:166665		Terminal pathway of complement	REACTOME_Pathways_04.09.2018	2.82365e-11	6	CLUSTER S/SEV OSCC_NLNM	[]	[C5, C6, C7, C8A, C9, CLU]	[]	0	100	0	[C5, C6, C7, C8A, C9, CLU]
GO:0006957		complement activation, alternative pathway		GO_BiologicalProcess-EBI-UniProt-GOA_04.09.2018_00h00	1.20987e-08	6	CLUSTER S/SEV OSCC_NLNM	[]	[C3, C5, C7, C8A, C9, CFH]	[]	0	100	0	[C3, C5, C7, C8A, C9, CFH]
	R-HSA:977606		Regulation of Complement cascade	REACTOME_Pathways_04.09.2018	3.15137e-24	17	CLUSTER S/SEV OSCC_NLNM	[]	[C1S, C3, C4A, C4B, C4BPA, C4BPB, C5, C6, C7, C8A, C9, CFH, CLU, F2, PROS1, VTN]	[ELANE]	0	94.4444	5.55556	[C1S, C3, C4A, C4B, C4BPA, C4BPB, C5, C6, C7, C8A, C9, CFH, CLU, ELANE, F2, PROS1, VTN]
	R-HSA:140877		Formation of Fibrin Clot (Clotting Cascade)	REACTOME_Pathways_04.09.2018	2.82766e-15	11	CLUSTER S/SEV OSCC_NLNM	[]	[A2M, F2, FGA, FGB, FGG, KLKB1, KNG1, PROS1, SERPINC1, SERPIND1]	[PRTN3]	0	91.6667	8.33333	[A2M, F2, FGA, FGB, FGG, KLKB1, KNG1, PROS1, PRTN3, SERPINC1, SERPIND1]
GO:0042730		fibrinolysis		GO_BiologicalProcess-EBI-UniProt-GOA_04.09.2018_00h00	4.53649e-16	11	CLUSTER S/SEV OSCC_NLNM	[KRT1]	[APOH, F2, FGA, FGB, FGG, HRG, KLKB1, PLG, PROS1, SERPINF2]	[]	8.33333	91.6667	0	[APOH, F2, FGA, FGB, FGG, HRG, KLKB1, KRT1, PLG, PROS1, SERPINF2]
	R-HSA:2173782		Binding and Uptake of Ligands by Scavenger Receptors	REACTOME_Pathways_04.09.2018	2.95839e-13	11	CLUSTER S/SEV OSCC_NLNM	[]	[ALB, AMBP, APOA1, APOB, APOE, HBA1, HBB, HP, HPR, HPX]	[FTL]	0	90.9091	9.09091	[ALB, AMBP, APOA1, APOB, APOE, FTL, HBA1, HBB, HP, HPR, HPX]
	R-HSA:8957275		Post-translational protein phosphorylation	REACTOME_Pathways_04.09.2018	8.11281e-20	19	CLUSTER S/SEV OSCC_NLNM	[BPIFB2]	[AHSG, ALB, APOA1, APOA2, APOB, APOE, C3, C4A, C4B, FGA, FGG, FN1, ITIH2, KNG1, SERPINC1, SERPIND1, TF]	[TIMP1]	5	90	5	[AHSG, ALB, APOA1, APOA2, APOB, APOE, BPIFB2, C3, C4A, C4B, FGA, FGG, FN1, ITIH2, KNG1, SERPINC1, SERPIND1, TF, TIMP1]
	R-HSA:166658		Complement cascade	REACTOME_Pathways_04.09.2018	4.99877e-24	18	CLUSTER S/SEV OSCC_NLNM	[]	[C1S, C3, C4A, C4B, C4BPA, C4BPB, C5, C6, C7, C8A, C9, CFH, CLU, F2, PROS1, VTN]	[ELANE, FCN1]	0	89.4737	10.5263	[C1S, C3, C4A, C4B, C4BPA, C4BPB, C5, C6, C7, C8A, C9, CFH, CLU, ELANE, F2, FCN1, PROS1, VTN]
	R-HSA:381426		Regulation of Insulin-like Growth Factor (IGF) transport and uptake by Insulin-like Growth Factor Binding Proteins (IGFBPs)	REACTOME_Pathways_04.09.2018	5.00637e-24	23	CLUSTER S/SEV OSCC_NLNM	[BPIFB2, KLK1]	[AHSG, ALB, APOA1, APOA2, APOB, APOE, C3, C4A, C4B, F2, FGA, FGG, FN1, ITIH2, KLK13, KNG1, PLG, SERPINC1, SERPIND1, TF]	[TIMP1]	8.33333	87.5	4.16667	[AHSG, ALB, APOA1, APOA2, APOB, APOE, BPIFB2, C3, C4A, C4B, F2, FGA, FGG, FN1, ITIH2, KLK1, KLK13, KNG1, PLG, SERPINC1, SERPIND1, TF, TIMP1]
	R-HSA:140875		Common Pathway of Fibrin Clot Formation	REACTOME_Pathways_04.09.2018	2.79851e-11	8	CLUSTER S/SEV OSCC_NLNM	[]	[F2, FGA, FGB, FGG, PROS1, SERPINC1, SERPIND1]	[PRTN3]	0	87.5	12.5	[F2, FGA, FGB, FGG, PROS1, PRTN3, SERPINC1, SERPIND1]
GO:0006953		acute-phase response		GO_BiologicalProcess-EBI-UniProt-GOA_04.09.2018_00h00	6.89978e-11	12	CLUSTER S/SEV OSCC_NLNM	[GSTP1]	[AHSG, APCS, F2, FN1, HP, HPR, ITIH4, ORM1, SERPINA3, SERPINF2]	[TIMP1]	8.33333	83.3333	8.33333	[AHSG, APCS, F2, FN1, GSTP1, HP, HPR, ITIH4, ORM1, SERPINA3, SERPINF2, TIMP1]
GO:0061045		negative regulation of wound healing		GO_BiologicalProcess-EBI-UniProt-GOA_04.09.2018_00h00	8.66505e-19	17	CLUSTER S/SEV OSCC_NLNM	[CD9, CEACAM1, KRT1]	[APCS, APOE, APOH, F2, FGA, FGB, FGG, HRG, KLKB1, KNG1, PLG, PROS1, SERPINF2, VTN]	[]	16.6667	83.3333	0	[APCS, APOE, APOH, CD9, CEACAM1, F2, FGA, FGB, FGG, HRG, KLKB1, KNG1, KRT1, PLG, PROS1, SERPINF2, VTN]
	R-HSA:114608		Platelet degranulation	REACTOME_Pathways_04.09.2018	1.94855e-29	27	CLUSTER S/SEV OSCC_NLNM	[CD9, CFL1, PFN1]	[A1BG, A2M, AHSG, ALB, APOA1, APOH, CLU, ECM1, FGA, FGB, FGG, FN1, HRG, ITIH4, KNG1, ORM1, PLG, PROS1, SERPINA3, SERPINA4, SERPINF2, TF]	[ACTN1, TIMP1]	10.7143	82.1429	7.14286	[A1BG, A2M, ACTN1, AHSG, ALB, APOA1, APOH, CD9, CFL1, CLU, ECM1, FGA, FGB, FGG, FN1, HRG, ITIH4, KNG1, ORM1, PFN1, PLG, PROS1, SERPINA3, SERPINA4, SERPINF2,TF, TIMP1]
	R-HSA:76005		Response to elevated platelet cytosolic Ca2+	REACTOME_Pathways_04.09.2018	5.65737e-29						10.7143	82.1429	7.14286
GO:0030193		regulation of blood coagulation		GO_BiologicalProcess-EBI-UniProt-GOA_04.09.2018_00h00	5.96023e-18	18	CLUSTER S/SEV OSCC_NLNM	[CD9, CEACAM1, KRT1]	[APOE, APOH, F2, FGA, FGB, FGG, HRG, KLKB1, KNG1, PLG, PROS1, SERPINC1, SERPINF2, VTN]	[S100A9]	15.7895	78.9474	5.26316	[APOE, APOH, CD9, CEACAM1, F2, FGA, FGB, FGG, HRG, KLKB1, KNG1, KRT1, PLG, PROS1, S100A9, SERPINC1, SERPINF2, VTN]
GO:0002920		regulation of humoral immune response		GO_BiologicalProcess-EBI-UniProt-GOA_04.09.2018_00h00	2.41421e-34	30	CLUSTER S/SEV OSCC_NLNM	[IGHV1-2, IGHV3-7, IGHV3-9, IGKC, IGKV2-30, IGKV2D-28, IGKV4-1, IGLV1-47]	[A2M, AMBP, C1S, C3, C4A, C4B, C4BPA, C4BPB, C5, C6, C7, C8A, C9, CFH, CLU, F2, HPX, IGHG1, IGHG2, IGHG3, PROS1, VTN]	[]	30.303	69.697	0	[A2M, AMBP, C1S, C3, C4A, C4B, C4BPA, C4BPB, C5, C6, C7, C8A, C9, CFH, CLU, F2, HPX, IGHG1, IGHG2, IGHG3, IGHV1-2, IGHV3-7, IGHV3-9, IGKC, IGKV2-30, IGKV2D-28, IGKV4-1, IGLV1-47, PROS1, VTN]
GO:0002526		acute inflammatory response		GO_BiologicalProcess-EBI-UniProt-GOA_04.09.2018_00h00	3.11633e-44	45	CLUSTER S/SEV OSCC_NLNM	[B4GALT1, GSTP1, IGHV1-2, IGHV3-7, IGHV3-9, IGKC, IGKV2-30, IGKV2D-28, IGKV4-1, IGLV1-47]	[A2M, AHSG, APCS, APOA2, C1S, C3, C4A, C4B, C4BPA, C4BPB, C5, C6, C7, C8A, C9, CFH, CLU, F2, FN1, HP, HPR, IGHG1, IGHG2, IGHG3, ITIH4, KLKB1, ORM1, PROS1, SERPINA3, SERPINC1, SERPINF2, VTN]	[ELANE, S100A9, TIMP1]	25	68.75	6.25	[A2M, AHSG, APCS, APOA2, B4GALT1, C1S, C3, C4A, C4B, C4BPA, C4BPB, C5, C6, C7, C8A, C9, CFH, CLU, ELANE, F2, FN1, GSTP1, HP, HPR, IGHG1, IGHG2, IGHG3, IGHV1-2, IGHV3-7, IGHV3-9, IGKC, IGKV2-30, IGKV2D-28, IGKV4-1, IGLV1-47, ITIH4, KLKB1, ORM1, PROS1, S100A9, SERPINA3, SERPINC1, SERPINF2, TIMP1, VTN]
GO:0002673		regulation of acute inflammatory response		GO_BiologicalProcess-EBI-UniProt-GOA_04.09.2018_00h00	2.82545e-33	31	CLUSTER S/SEV OSCC_NLNM	[GSTP1, IGHV1-2, IGHV3-7, IGHV3-9, IGKC, IGKV2-30, IGKV2D-28, IGKV4-1, IGLV1-47]	[A2M, APCS, C1S, C3, C4A, C4B, C4BPA, C4BPB, C5, C6, C7, C8A, C9, CFH, CLU, F2, IGHG1, IGHG2, IGHG3, KLKB1, PROS1, VTN]	[]	32.3529	67.6471	0	[A2M, APCS, C1S, C3, C4A, C4B, C4BPA, C4BPB, C5, C6, C7, C8A, C9, CFH, CLU, F2, GSTP1, IGHG1, IGHG2, IGHG3, IGHV1-2, IGHV3-7, IGHV3-9, IGKC, IGKV2-30, IGKV2D-28, IGKV4-1, IGLV1-47, KLKB1, PROS1, VTN]
GO:0072376		protein activation cascade		GO_BiologicalProcess-EBI-UniProt-GOA_04.09.2018_00h00	5.81649e-45	45	CLUSTER S/SEV OSCC_NLNM	[IGHA1, IGHV1-2, IGHV3-15, IGHV3-7, IGHV3-72, IGHV3-9, IGHV5-51, IGKC, IGKV2-30, IGKV2D-28, IGKV4-1, IGLV1-47, KRT1]	[A2M, APOH, C1S, C3, C4A, C4B, C4BPA, C4BPB, C5, C6, C7, C8A, C9, CFH, CLU, F2, FGA, FGB, FGG, IGHG1, IGHG2, IGHG3, KLKB1, KNG1, PROS1, SERPINC1, VTN]	[FCN1, IGHA2]	33.3333	62.2222	4.44444	[A2M, APOH, C1S, C3, C4A, C4B, C4BPA, C4BPB, C5, C6, C7, C8A, C9, CFH, CLU, F2, FCN1, FGA, FGB, FGG, IGHA1, IGHA2, IGHG1, IGHG2, IGHG3, IGHV1-2, IGHV3-15, IGHV3-7, IGHV3-72, IGHV3-9, IGHV5-51, IGKC, IGKV2-30, IGKV2D-28, IGKV4-1, IGLV1-47, KLKB1, KNG1, KRT1, PROS1, SERPINC1, VTN]
	R-HSA:6799990		Metal sequestration by antimicrobial proteins	REACTOME_Pathways_04.09.2018	1.19223e-05	3	CLUSTER S/SEV OSCC_LNM	[]	[]	[LCN2, LTF, S100A9]	0	0	100	[LCN2, LTF, S100A9]
GO:0044117		growth of symbiont in host		GO_BiologicalProcess-EBI-UniProt-GOA_04.09.2018_00h00	8.5375e-05	4	CLUSTER S/SEV OSCC_LNM	[]	[PGLYRP2]	[ELANE, MPO, PGLYRP1]	0	25	75	[ELANE, MPO, PGLYRP1, PGLYRP2]
GO:0009620		response to fungus		GO_BiologicalProcess-EBI-UniProt-GOA_04.09.2018_00h00	6.91771e-07	8	CLUSTER S/SEV OSCC_LNM	[]	[C3, HRG]	[ELANE, GAPDH, LTF, MPO, S100A12, S100A9]	0	25	75	[C3, ELANE, GAPDH, HRG, LTF, MPO, S100A12, S100A9]
	R-HSA:6803157		Antimicrobial peptides	REACTOME_Pathways_04.09.2018	2.31442e-10	11	CLUSTER S/SEV OSCC_LNM	[BPIFB2]	[CLU, PGLYRP2]	[ELANE, LCN2, LTF,PGLYRP1, PI3, PRTN3, RNASE3, S100A9]	8.33333	16.6667	75	[BPIFB2, CLU, ELANE, LCN2, LTF,PGLYRP1, PGLYRP2, PI3, PRTN3, RNASE3, S100A9]
	R-HSA:5358346		Hedgehog ligand biogenesis	REACTOME_Pathways_04.09.2018	0.00232226	4	CLUSTER S/SEV OSCC_LNM	[PSMB1]	[]	[PSMA5, PSMB2, VCP]	25	0	75	[PSMA5, PSMB1, PSMB2, VCP]
	R-HSA:5362768		Hh mutants that don't undergo autocatalytic processing are degraded by ERAD	REACTOME_Pathways_04.09.2018	0.00139916				[]		25	0	75
	R-HSA:5387390		Hh mutants abrogate ligand secretion	REACTOME_Pathways_04.09.2018	0.00167372				[]		25	0	75
	R-HSA:5678895		Defective CFTR causes cystic fibrosis	REACTOME_Pathways_04.09.2018	0.00186424				[]		25	0	75
GO:0061844		antimicrobial humoral immune response mediated by antimicrobial peptide		GO_BiologicalProcess-EBI-UniProt-GOA_04.09.2018_00h00	1.54416e-10	11	CLUSTER S/SEV OSCC_LNM	[MUC7]	[F2, HRG, KLKB1]	[ELANE, GAPDH, LTF, PGLYRP1, RNASE3, S100A12, S100A9]	9.09091	27.2727	63.6364	[ELANE, F2, GAPDH, HRG, KLKB1, LTF, MUC7, PGLYRP1, RNASE3, S100A12, S100A9]
	R-HSA:1592389		Activation of Matrix Metalloproteinases	REACTOME_Pathways_04.09.2018	1.15652e-05	5	CLUSTER S/SEV OSCC_LNM	[]	[KLKB1, PLG]	[ELANE, MMP9, TIMP1]	0	40	60	[ELANE, KLKB1, MMP9, PLG, TIMP1]
a: Gene Ontolgy ID; b:Reactome Pathways ID; c: p-value corrected with Benjamini-Hochberg; d: the specificity of the clusters of each functional group is determined by the belonging cluster of the highest percentage of associated found genes

## Sheet: CLUSTER OSCC_FREE
GO_Ida	RP_IDb	GOTerm	RP	Ontology Source	Adj P-valuec	Nr. Proteins	Group	% Terms/Group	Cluster Specificityd	Proteins CLUSTER S/SEV OSCC_FREE	Proteins CLUSTER S/SEV OSCC_NLNM	Proteins CLUSTER S/SEV OSCC_LNM	%Proteins CLUSTER S/SEV OSCC_FREE	%Proteins CLUSTER S/SEV OSCC_NLNM	%Proteins CLUSTER S/SEV OSCC_LNM	Associated Proteins Found
	R-HSA:3299685		Detoxification of Reactive Oxygen Species	REACTOME_Pathways_04.09.2018	1.9502e-05	5	Detoxification of Reactive Oxygen Species	6.6	CLUSTER S/SEV OSCC_FREE	[ERO1A, GSTP1, PRDX1, PRDX6, TXN]			100	0	0	[ERO1A, GSTP1, PRDX1, PRDX6, TXN]
	R-HSA:3906995		Diseases associated with O-glycosylation of proteins	REACTOME_Pathways_04.09.2018	0.0160171	3	Diseases associated with O-glycosiltion of proteins	33.33	CLUSTER S/SEV OSCC_FREE	[MUC16, MUC5B, MUC7]			100	0	0	[MUC16, MUC5B, MUC7]
	R-HSA:5083625		Defective GALNT3 causes familial hyperphosphatemic tumoral calcinosis (HFTC)	REACTOME_Pathways_04.09.2018	0.000355529								100	0	0
	R-HSA:5083632		Defective C1GALT1C1 causes Tn polyagglutination syndrome (TNPS)	REACTOME_Pathways_04.09.2018									100	0	0
	R-HSA:5083636		Defective GALNT12 causes colorectal cancer 1 (CRCS1)	REACTOME_Pathways_04.09.2018									100	0	0
	R-HSA:5621480		Dectin-2 family	REACTOME_Pathways_04.09.2018	0.00140314								100	0	0
	R-HSA:913709		O-linked glycosylation of mucins	REACTOME_Pathways_04.09.2018	0.014971								100	0	0
	R-HSA:977068		Termination of O-glycan biosynthesis	REACTOME_Pathways_04.09.2018	0.00100348								100	0	0
GO:0032873		negative regulation of stress-activated MAPK cascade		GO_BiologicalProcess-EBI-UniProt-GOA_04.09.2018_00h00	0.0024171	4	Negative regulation of stress-activated MAPK cascade	6.6	CLUSTER S/SEV OSCC_FREE	[EZR, GSTP1, SERPINB3]	[AMBP]		75	25	0	[AMBP, EZR, GSTP1, SERPINB3]
	R-HSA:6805567		Keratinization	REACTOME_Pathways_04.09.2018	1.16682e-06	9	Keratinization	13.3	CLUSTER S/SEV OSCC_FREE	[DSG3, KRT1, KRT10, KRT9, PRSS8, SPRR3]	[KLK13]	[KLK14, PI3]	75	8.33333	16.6667	[DSG3, KLK13, KLK14, KRT1, KRT10, KRT9, PI3, PRSS8, SPRR3]
	R-HSA:6809371		Formation of the cornified envelope	REACTOME_Pathways_04.09.2018	5.37902e-09								75	8.33333	16.6667
GO:0038095		Fc-epsilon receptor signaling pathway		GO_BiologicalProcess-EBI-UniProt-GOA_04.09.2018_00h00	1.07625e-06	8	Immune response-regulating cell surface receptor signaling pathway	26.6	CLUSTER S/SEV OSCC_FREE	[IGHV1-2, IGHV3-7, IGHV3-9, IGKC, IGKV2-30, IGKV2D-28, IGKV4-1, IGLV1-47]			100	0	0	[IGHV1-2, IGHV3-7, IGHV3-9, IGKC, IGKV2-30, IGKV2D-28, IGKV4-1, IGLV1-47]
GO:0038093		Fc receptor signaling pathway		GO_BiologicalProcess-EBI-UniProt-GOA_04.09.2018_00h00	1.62867e-09	14				[IGHV1-2, IGHV3-7, IGHV3-9, IGKC, IGKV2-30, IGKV2D-28, IGKV4-1, IGLV1-47, PIGR, RAP1A]	[IGHG1, IGHG2, IGHG3]	[ACTR3]	75	18.75	6.25	[ACTR3, IGHG1, IGHG2, IGHG3, IGHV1-2, IGHV3-7, IGHV3-9, IGKC, IGKV2-30, IGKV2D-28, IGKV4-1, IGLV1-47, PIGR, RAP1A]
GO:0038096		Fc-gamma receptor signaling pathway involved in phagocytosis		GO_BiologicalProcess-EBI-UniProt-GOA_04.09.2018_00h00	9.67456e-11	13				[IGHV1-2, IGHV3-7, IGHV3-9, IGKC, IGKV2-30, IGKV2D-28, IGKV4-1, IGLV1-47, RAP1A]	[IGHG1, IGHG2, IGHG3]	[ACTR3]	73.3333	20	6.66667	[ACTR3, IGHG1, IGHG2, IGHG3, IGHV1-2, IGHV3-7, IGHV3-9, IGKC, IGKV2-30, IGKV2D-28, IGKV4-1, IGLV1-47, RAP1A]
GO:0002768		immune response-regulating cell surface receptor signaling pathway		GO_BiologicalProcess-EBI-UniProt-GOA_04.09.2018_00h00	2.90474e-15	29				[CEACAM1, EZR, IGHA1, IGHV1-2, IGHV3-15, IGHV3-7, IGHV3-72, IGHV3-9, IGHV5-51, IGKC, IGKV2-30, IGKV2D-28, IGKV4-1, IGLV1-47, MUC16, MUC5B, MUC7, PIGR, PRDX1, RAP1A]	[AMBP, C4BPA, IGHG1, IGHG2, IGHG3]	[ACTR3, FCN1, IGHA2, RNASE3]	70.9677	16.129	12.9032	[ACTR3, AMBP, C4BPA, CEACAM1, EZR, FCN1, IGHA1, IGHA2, IGHG1, IGHG2, IGHG3, IGHV1-2, IGHV3-15, IGHV3-7, IGHV3-72, IGHV3-9, IGHV5-51, IGKC, IGKV2-30, IGKV2D-28, IGKV4-1, IGLV1-47, MUC16, MUC5B, MUC7, PIGR, PRDX1, RAP1A, RNASE3]
a: Gene Ontolgy ID; b:Reactome Pathways ID; c: p-value corrected with Benjamini-Hochberg; d: the specificity of the clusters of each functional group is determined by the belonging cluster of the highest percentage of associated found genes

## Sheet: CLUSTER OSCC_NLNM
GO_Ida	RP_IDb	GOTerm	RP	Ontology Source	Adj P-valuec	Nr. Proteins	Group	% Terms/Group	Cluster Specificityd	Proteins CLUSTER S/SEV OSCC_FREE	Proteins CLUSTER S/SEV OSCC_NLNM	Proteins CLUSTER S/SEV OSCC_LNM	%Proteins CLUSTER S/SEV OSCC_FREE	%Proteins CLUSTER S/SEV OSCC_NLNM	%Proteins CLUSTER S/SEV OSCC_LNM	Associated Proteins Found
	R-HSA:2168880		Scavenging of heme from plasma	REACTOME_Pathways_04.09.2018	1.36102e-13	8	Binding and Uptake of Ligands by Scavenger Receptors	7.14	CLUSTER S/SEV OSCC_NLNM		[ALB, AMBP, APOA1, HBA1, HBB, HP, HPR, HPX]		0	100	0	[ALB, AMBP, APOA1, HBA1, HBB, HP, HPR, HPX]
	R-HSA:2173782		Binding and Uptake of Ligands by Scavenger Receptors	REACTOME_Pathways_04.09.2018	2.95839e-13	11			CLUSTER S/SEV OSCC_NLNM		[ALB, AMBP, APOA1, APOB, APOE, HBA1, HBB, HP, HPR, HPX]	[FTL]	0	90.9091	9.09091	[ALB, AMBP, APOA1, APOB, APOE, FTL, HBA1, HBB, HP, HPR, HPX]
	R-HSA:140837		Intrinsic Pathway of Fibrin Clot Formation	REACTOME_Pathways_04.09.2018	1.19222e-09	6	Regulation of blood coagulation	28.57	CLUSTER S/SEV OSCC_NLNM		[A2M, F2, KLKB1, KNG1, SERPINC1, SERPIND1]		0	100	0	[A2M, F2, KLKB1, KNG1, SERPINC1, SERPIND1]
	R-HSA:140875		Common Pathway of Fibrin Clot Formation	REACTOME_Pathways_04.09.2018	2.79851e-11	8					[F2, FGA, FGB, FGG, PROS1, SERPINC1, SERPIND1]	[PRTN3]	0	87.5	12.5	[F2, FGA, FGB, FGG, PROS1, PRTN3, SERPINC1, SERPIND1]
	R-HSA:140877		Formation of Fibrin Clot (Clotting Cascade)	REACTOME_Pathways_04.09.2018	2.82766e-15	11					[A2M, F2, FGA, FGB, FGG, KLKB1, KNG1, PROS1, SERPINC1, SERPIND1]	[PRTN3]	0	91.6667	8.33333	[A2M, F2, FGA, FGB, FGG, KLKB1, KNG1, PROS1, PRTN3, SERPINC1, SERPIND1]
GO:0007597		blood coagulation, intrinsic pathway		GO_BiologicalProcess-EBI-UniProt-GOA_04.09.2018_00h00	2.19158e-09	6					[A2M, APOH, F2, KLKB1, KNG1, SERPINC1]		0	100	0	[A2M, APOH, F2, KLKB1, KNG1, SERPINC1]
GO:0030193		regulation of blood coagulation		GO_BiologicalProcess-EBI-UniProt-GOA_04.09.2018_00h00	5.96023e-18	19				[CD9, CEACAM1, KRT1]	[APOE, APOH, F2, FGA, FGB, FGG, HRG, KLKB1, KNG1, PLG, PROS1, SERPINC1, SERPINF2, VTN]	[S100A9]	15.7895	78.9474	5.26316	[APOE, APOH, CD9, CEACAM1, F2, FGA, FGB, FGG, HRG, KLKB1, KNG1, KRT1, PLG, PROS1, S100A9, SERPINC1, SERPINF2, VTN]
GO:0061045		negative regulation of wound healing		GO_BiologicalProcess-EBI-UniProt-GOA_04.09.2018_00h00	8.66505e-19	18				[CD9, CEACAM1, KRT1]	[APCS, APOE, APOH, F2, FGA, FGB, FGG, HRG, KLKB1, KNG1, PLG, PROS1, SERPINF2, VTN]		16.6667	83.3333	0	[APCS, APOE, APOH, CD9, CEACAM1, F2, FGA, FGB, FGG, HRG, KLKB1, KNG1, KRT1, PLG, PROS1, SERPINF2, VTN]
GO:0042730		fibrinolysis		GO_BiologicalProcess-EBI-UniProt-GOA_04.09.2018_00h00	4.53649e-16	12				[KRT1]	[APOH, F2, FGA, FGB, FGG, HRG, KLKB1, PLG, PROS1, SERPINF2]		8.33333	91.6667	0	[APOH, F2, FGA, FGB, FGG, HRG, KLKB1, KRT1, PLG, PROS1, SERPINF2]
GO:0051917		regulation of fibrinolysis		GO_BiologicalProcess-EBI-UniProt-GOA_04.09.2018_00h00	3.37761e-08	6					[APOH, F2, HRG, KLKB1, PLG, SERPINF2]		0	100	0	[APOH, F2, HRG, KLKB1, PLG, SERPINF2]
	R-HSA:114608		Platelet degranulation	REACTOME_Pathways_04.09.2018	1.94855e-29	27	Platelet degranulation	7.14	CLUSTER S/SEV OSCC_NLNM	[CD9, CFL1, PFN1]	[A1BG, A2M, AHSG, ALB, APOA1, APOH, CLU, ECM1, FGA, FGB, FGG, FN1, HRG, ITIH4, KNG1, ORM1, PLG, PROS1, SERPINA3, SERPINA4, SERPINF2, TF]	[ACTN1, TIMP1]	10.7143	82.1429	7.14286	[A1BG, A2M, ACTN1, AHSG, ALB, APOA1, APOH, CD9, CFL1, CLU, ECM1, FGA, FGB, FGG, FN1, HRG, ITIH4, KNG1, ORM1, PFN1, PLG, PROS1, SERPINA3, SERPINA4, SERPINF2, TF, TIMP1]
	R-HSA:76005		Response to elevated platelet cytosolic Ca2+	REACTOME_Pathways_04.09.2018	5.65737e-29								10.7143	82.1429	7.14286
	R-HSA:174824		Plasma lipoprotein assembly, remodeling, and clearance	REACTOME_Pathways_04.09.2018	3.12106e-07	8	Plasma lipoprotein particle remodelling	17.85	CLUSTER S/SEV OSCC_NLNM		[A2M, ALB, APOA1, APOA2, APOB, APOC1, APOC3, APOE]		0	100	0	[A2M, ALB, APOA1, APOA2, APOB, APOC1, APOC3, APOE]
	R-HSA:8963899		Plasma lipoprotein remodeling	REACTOME_Pathways_04.09.2018	3.15774e-07	6					[ALB, APOA1, APOA2, APOB, APOC3, APOE]		0	100	0	[ALB, APOA1, APOA2, APOB, APOC3, APOE]
GO:0034377		plasma lipoprotein particle assembly		GO_BiologicalProcess-EBI-UniProt-GOA_04.09.2018_00h00	2.54837e-07	7					[APOA1, APOA2, APOA4, APOB, APOC1, APOC3, APOE]		0	100	0	[APOA1, APOA2, APOA4, APOB, APOC1, APOC3, APOE]
GO:0034371		chylomicron remodeling		GO_BiologicalProcess-EBI-UniProt-GOA_04.09.2018_00h00	1.28983e-09	6					[APOA1, APOA2, APOA4, APOB, APOC3, APOE]		0	100	0	[APOA1, APOA2, APOA4, APOB, APOC3, APOE]
GO:0032374		regulation of cholesterol transport		GO_BiologicalProcess-EBI-UniProt-GOA_04.09.2018_00h00	1.38147e-05								0	100	0	[APOA1, APOA2, APOA4, APOC1, APOC3, APOE]
	R-HSA:166658		Complement cascade	REACTOME_Pathways_04.09.2018	4.99877e-24	19	Acute inflammatory response	28.57	CLUSTER S/SEV OSCC_NLNM		[C1S, C3, C4A, C4B, C4BPA, C4BPB, C5, C6, C7, C8A, C9, CFH, CLU, F2, PROS1, VTN]	[ELANE, FCN1]	0	89.4737	10.5263	[C1S, C3, C4A, C4B, C4BPA, C4BPB, C5, C6, C7, C8A, C9, CFH, CLU, ELANE, F2, FCN1, PROS1, VTN]
	R-HSA:166665		Terminal pathway of complement	REACTOME_Pathways_04.09.2018	2.82365e-11	6					[C5, C6, C7, C8A, C9, CLU]		0	100	0	[C5, C6, C7, C8A, C9, CLU]
	R-HSA:977606		Regulation of Complement cascade	REACTOME_Pathways_04.09.2018	3.15137e-24	18					[C1S, C3, C4A, C4B, C4BPA, C4BPB, C5, C6, C7, C8A, C9, CFH, CLU, F2, PROS1,VTN]	[ELANE]	0	94.4444	5.55556	[C1S, C3, C4A, C4B, C4BPA, C4BPB, C5, C6, C7, C8A, C9, CFH, CLU, ELANE, F2, PROS1, VTN]
GO:0006957		complement activation, alternative pathway		GO_BiologicalProcess-EBI-UniProt-GOA_04.09.2018_00h00	1.20987e-08	6					[C3, C5, C7, C8A, C9, CFH]		0	100	0	[C3, C5, C7, C8A, C9, CFH]
GO:0072376		protein activation cascade		GO_BiologicalProcess-EBI-UniProt-GOA_04.09.2018_00h00	5.81649e-45	45				[IGHA1, IGHV1-2, IGHV3-15, IGHV3-7, IGHV3-72, IGHV3-9, IGHV5-51, IGKC, IGKV1-16, IGKV1-5, IGKV2-30, IGKV2D-28, IGKV4-1, IGLV1-47, KRT1]	[A2M, APOH, C1S, C3, C4A, C4B, C4BPA, C4BPB, C5, C6, C7, C8A, C9, CFH, CLU, F2, FGA, FGB, FGG, IGHG1, IGHG2, IGHG3, KLKB1, KNG1, PROS1, SERPINC1, VTN]	[FCN1, IGHA2]	33.3333	62.2222	4.44444	[A2M, APOH, C1S, C3, C4A, C4B, C4BPA, C4BPB, C5, C6, C7, C8A, C9, CFH, CLU, F2, FCN1, FGA, FGB, FGG, IGHA1, IGHA2, IGHG1, IGHG2, IGHG3, IGHV1-2, IGHV3-15, IGHV3-7, IGHV3-72, IGHV3-9, IGHV5-51, IGKC, IGKV1-16, IGKV1-5, IGKV2-30, IGKV2D-28, IGKV4-1, IGLV1-47, KLKB1, KNG1, KRT1, PROS1, SERPINC1, VTN]
GO:0002920		regulation of humoral immune response		GO_BiologicalProcess-EBI-UniProt-GOA_04.09.2018_00h00	2.41421e-34	33				[IGHV1-2, IGHV3-7, IGHV3-9, IGKC, IGKV1-16, IGKV1-5, IGKV2-30, IGKV2D-28, IGKV4-1, IGLV1-47]	[A2M, AMBP, C1S, C3, C4A, C4B, C4BPA, C4BPB, C5, C6, C7, C8A, C9, CFH, CLU, F2, HPX, IGHG1, IGHG2, IGHG3, PROS1,VTN]		30.303	69.697	0	[A2M, AMBP, C1S, C3, C4A, C4B, C4BPA, C4BPB, C5, C6, C7, C8A, C9, CFH, CLU, F2, HPX, IGHG1, IGHG2, IGHG3, IGHV1-2, IGHV3-7, IGHV3-9, IGKC, IGKV1-16, IGKV1-5, IGKV2-30, IGKV2D-28, IGKV4-1, IGLV1-47, PROS1, VTN]
GO:0002526		acute inflammatory response		GO_BiologicalProcess-EBI-UniProt-GOA_04.09.2018_00h00	3.11633e-44	48				[B4GALT1, GSTP1, IGHV1-2, IGHV3-7, IGHV3-9, IGKC, IGKV1-16, IGKV1-5, IGKV2-30, IGKV2D-28, IGKV4-1, IGLV1-47]	[A2M, AHSG, APCS, APOA2, C1S, C3, C4A, C4B, C4BPA, C4BPB, C5, C6, C7, C8A, C9, CFH, CLU, F2, FN1, HP, HPR, IGHG1, IGHG2, IGHG3, ITIH4, KLKB1, ORM1, PROS1, SERPINA3, SERPINC1, SERPINF2, VTN]	[ELANE, S100A9, TIMP1]	25	68.75	6.25	[A2M, AHSG, APCS, APOA2, B4GALT1, C1S, C3, C4A, C4B, C4BPA, C4BPB, C5, C6, C7, C8A, C9, CFH, CLU, ELANE, F2, FN1, GSTP1, HP, HPR, IGHG1, IGHG2, IGHG3, IGHV1-2, IGHV3-7, IGHV3-9, IGKC, IGKV1-16, IGKV1-5, IGKV2-30, IGKV2D-28, IGKV4-1, IGLV1-47, ITIH4, KLKB1, ORM1, PROS1, S100A9, SERPINA3, SERPINC1, SERPINF2, TIMP1, VTN]
GO:0002673		regulation of acute inflammatory response		GO_BiologicalProcess-EBI-UniProt-GOA_04.09.2018_00h00	2.82545e-33	34				[GSTP1, IGHV1-2, IGHV3-7, IGHV3-9, IGKC, IGKV1-16, IGKV1-5, IGKV2-30, IGKV2D-28, IGKV4-1, IGLV1-47]	[A2M, APCS, C1S, C3, C4A, C4B, C4BPA, C4BPB, C5, C6, C7, C8A, C9, CFH, CLU, F2, IGHG1, IGHG2, IGHG3, KLKB1, PROS1, VTN]		32.3529	67.6471	0	[A2M, APCS, C1S, C3, C4A, C4B, C4BPA, C4BPB, C5, C6, C7, C8A, C9, CFH, CLU, F2, GSTP1, IGHG1, IGHG2, IGHG3, IGHV1-2, IGHV3-7, IGHV3-9, IGKC, IGKV1-16, IGKV1-5, IGKV2-30, IGKV2D-28, IGKV4-1, IGLV1-47, KLKB1, PROS1, VTN]
GO:0006953		acute-phase response		GO_BiologicalProcess-EBI-UniProt-GOA_04.09.2018_00h00	6.89978e-11	12	Acute-phase response	3.57	CLUSTER S/SEV OSCC_NLNM	[GSTP1]	[AHSG, APCS, F2, FN1, HP, HPR, ITIH4, ORM1, SERPINA3, SERPINF2]	[TIMP1]	8.33333	83.3333	8.33333	[AHSG, APCS, F2, FN1, GSTP1, HP, HPR, ITIH4, ORM1, SERPINA3, SERPINF2, TIMP1]
	R-HSA:8957275		Post-translational protein phosphorylation	REACTOME_Pathways_04.09.2018	8.11281e-20	19	Regulation of Insulin-like Growth Factor (IGF) transport and uptake by Insulin-like Growth Factor Binding Proteins (IGFBPs)	7.14	CLUSTER S/SEV OSCC_NLNM	[BPIFB2]	[AHSG, ALB, APOA1, APOA2, APOB, APOE, C3, C4A, C4B, FGA, FGG, FN1, ITIH2, KNG1, SERPINC1, SERPIND1, TF]	[TIMP1]	5	90	5	[AHSG, ALB, APOA1, APOA2, APOB, APOE, BPIFB2, C3, C4A, C4B, FGA, FGG, FN1, ITIH2, KNG1, SERPINC1, SERPIND1, TF, TIMP1]
	R-HSA:381426		Regulation of Insulin-like Growth Factor (IGF) transport and uptake by Insulin-like Growth Factor Binding Proteins (IGFBPs)	REACTOME_Pathways_04.09.2018	5.00637e-24	23				[BPIFB2, KLK1]	[AHSG, ALB, APOA1, APOA2, APOB, APOE, C3, C4A, C4B,F2, FGA, FGG, FN1, ITIH2, KLK13, KNG1, PLG, SERPINC1, SERPIND1, TF]	[TIMP1]	8.33333	87.5	4.16667	[AHSG, ALB, APOA1, APOA2, APOB, APOE, BPIFB2, C3, C4A, C4B, F2, FGA, FGG, FN1, ITIH2, KLK1, KLK13, KNG1, PLG, SERPINC1, SERPIND1, TF, TIMP1]
a: Gene Ontolgy ID; b:Reactome Pathways ID; c: p-value corrected with Benjamini-Hochberg; d: the specificity of the clusters of each functional group is determined by the belonging cluster of the highest percentage of associated found genes

## Sheet: CLUSTER OSCC_LNM
GO_Ida	RP_IDb	GOTerm	RP	Ontology Source	Adj P-valuec	Nr. Proteins	Group	% Terms/Group	Cluster Specificityd	Proteins CLUSTER S/SEV OSCC_FREE	Proteins CLUSTER S/SEV OSCC_NLNM	Proteins CLUSTER S/SEV OSCC_LNM	%Proteins CLUSTER S/SEV OSCC_FREE	%Proteins CLUSTER S/SEV OSCC_NLNM	%Proteins CLUSTER S/SEV OSCC_LNM	Associated Proteins Found
	R-HSA:6799990		Metal sequestration by antimicrobial proteins	REACTOME_Pathways_04.09.2018	1.19223e-05	3	Metal sequestration by antimicrobial proteins	10	CLUSTER S/SEV OSCC_LNM			[LCN2, LTF, S100A9]	0	0	100	[LCN2, LTF, S100A9]
GO:0044117		growth of symbiont in host		GO_BiologicalProcess-EBI-UniProt-GOA_04.09.2018_00h00	8.5375e-05	4	Growth of symbiont in host	10	CLUSTER S/SEV OSCC_LNM		[PGLYRP2]	[ELANE, MPO, PGLYRP1]	0	25	75	[ELANE, MPO, PGLYRP1, PGLYRP2]
	R-HSA:1592389		Activation of Matrix Metalloproteinases	REACTOME_Pathways_04.09.2018	1.15652e-05	5	Activation of Matrix Metalloproteinases	10	CLUSTER S/SEV OSCC_LNM		[KLKB1, PLG]	[ELANE, MMP9, TIMP1]	0	40	60	[ELANE, KLKB1, MMP9, PLG, TIMP1]
GO:0009620		response to fungus		GO_BiologicalProcess-EBI-UniProt-GOA_04.09.2018_00h00	6.91771e-07	8	Antimicrobial peptides	30	CLUSTER S/SEV OSCC_LNM		[C3, HRG]	[ELANE, GAPDH, LTF, MPO, S100A12, S100A9]	0	25	75	[C3, ELANE, GAPDH, HRG, LTF, MPO, S100A12, S100A9]
	R-HSA:6803157		Antimicrobial peptides	REACTOME_Pathways_04.09.2018	2.31442e-10	11				[BPIFB2]	[CLU, PGLYRP2]	[ELANE, LCN2, LTF,PGLYRP1, PI3, PRTN3, RNASE3, S100A9]	8.33333	16.6667	75	[BPIFB2, CLU, ELANE, LCN2, LTF, PGLYRP1, PGLYRP2, PI3, PRTN3, RNASE3, S100A9]
GO:0061844		antimicrobial humoral immune response mediated by antimicrobial peptide		GO_BiologicalProcess-EBI-UniProt-GOA_04.09.2018_00h00	1.54416e-10	11				[MUC7]	[F2, HRG, KLKB1]	[ELANE, GAPDH, LTF, PGLYRP1, RNASE3, S100A12, S100A9]	9.09091	27.2727	63.6364	[ELANE, F2, GAPDH, HRG, KLKB1, LTF, MUC7, PGLYRP1, RNASE3, S100A12, S100A9]
	R-HSA:5358346		Hedgehog ligand biogenesis	REACTOME_Pathways_04.09.2018	0.00232226	4	Hedgehog ligand biogenesis	40	CLUSTER S/SEV OSCC_LNM	[PSMB1]		[PSMA5, PSMB2, VCP]	25	0	75	[PSMA5, PSMB1, PSMB2, VCP]
	R-HSA:5362768		Hh mutants that don't undergo autocatalytic processing are degraded by ERAD	REACTOME_Pathways_04.09.2018	0.00139916								25	0	75
	R-HSA:5387390		Hh mutants abrogate ligand secretion	REACTOME_Pathways_04.09.2018	0.00167372								25	0	75
	R-HSA:5678895		Defective CFTR causes cystic fibrosis	REACTOME_Pathways_04.09.2018	0.00186424								25	0	75
a: Gene Ontolgy ID; b:Reactome Pathways ID; c: p-value corrected with Benjamini-Hochberg; d: the specificity of the clusters of each functional group is determined by the belonging cluster of the highest percentage of associated found genes
